# Supplementary material for: DNA damage repair-related gene signature for identifying the immune status and predicting the prognosis of hepatocellular carcinoma
Source: Sci Rep. 2023 Nov 3;13:18978. doi: 10.1038/s41598-023-45999-z (PMC10624694; doi:10.1038/s41598-023-45999-z)
Supplement: Supplementary file 10 — Supplementary Table S4. [file 41598_2023_45999_MOESM10_ESM.xlsx]

## Sheet: Sheet 1
Table-S4: KEGG analysis results
ID	Description	GeneRatio	BgRatio	pvalue	p.adjust	qvalue	geneID	Count
hsa04110	Cell cycle	36/411	127/8223	2.97616e-18	9.10705e-16	7.73802e-16	SFN/CCNB1/CDC25B/PKMYT1/MCM3/ESPL1/CHEK1/CDK2/CDKN2A/BUB1/CDC7/CDC6/CDC20/E2F3/CCNA2/BUB1B/MCM7/TTK/DBF4/E2F1/CDC45/PTTG1/MAD2L1/CDK1/RBL1/MCM6/CCNB2/PLK1/MCM4/MCM5/CDC25A/ORC1/CDC25C/PCNA/CDKN2C/MCM2	36
hsa03030	DNA replication	13/411	36/8223	8.12466e-09	1.24307e-06	1.05621e-06	RNASEH2A/PRIM1/POLA1/MCM3/RFC4/MCM7/POLD1/FEN1/MCM6/MCM4/MCM5/PCNA/MCM2	13
hsa04145	Phagosome	20/411	152/8223	6.38343e-05	0.00643983	0.00547175	ITGAV/TUBA1C/FCGR3A/FCGR2A/ITGB2/TLR2/TAP1/TUBB2B/HLA-DQA2/MRC2/HLA-DOA/CD209/ITGAM/CYBB/TUBA1B/TUBA3C/ITGA2/NCF2/HLA-DOB/COMP	20
hsa00010	Glycolysis / Gluconeogenesis	12/411	67/8223	0.000101543	0.00643983	0.00547175	HK2/ENO2/PCK1/PKM/PFKP/HKDC1/ALDOA/ADH1B/ACSS1/ENO1/ALDH3A1/HK3	12
hsa04512	ECM-receptor interaction	14/411	88/8223	0.000105226	0.00643983	0.00547175	COL9A2/ITGAV/ITGA3/SPP1/NPNT/HMMR/ITGB4/RELN/TNC/CD44/ITGA2/LAMC2/COMP/COL4A5	14
hsa04914	Progesterone-mediated oocyte maturation	15/411	102/8223	0.000150415	0.00731506	0.00621541	CCNB1/AURKA/CDC25B/PKMYT1/CDK2/BUB1/SPDYC/CCNA2/MAD2L1/CDK1/CCNB2/PLK1/CDC25A/MAPK13/CDC25C	15
hsa00051	Fructose and mannose metabolism	8/411	33/8223	0.000167338	0.00731506	0.00621541	HK2/AKR1B1/AKR1B10/PFKP/HKDC1/ALDOA/PFKFB3/HK3	8
hsa05323	Rheumatoid arthritis	14/411	93/8223	0.000193137	0.0073875	0.00627696	CCL20/MMP1/ITGB2/CXCL8/TLR2/CXCL6/CD86/CSF1/HLA-DQA2/HLA-DOA/CXCL1/CXCL5/IL18/HLA-DOB	14
hsa04114	Oocyte meiosis	17/411	131/8223	0.000265357	0.00902214	0.00766587	CCNB1/AURKA/PKMYT1/ESPL1/CDK2/BUB1/CDC20/SPDYC/PTTG1/MAD2L1/CDK1/CCNB2/FBXO5/PLK1/MAPK13/CDC25C/ITPR3	17
hsa05140	Leishmaniasis	12/411	77/8223	0.000395742	0.0121097	0.0102893	FCGR3A/FCGR2A/ITGB2/TLR2/HLA-DQA2/HLA-DOA/ITGAM/CYBB/MAPK13/NCF2/HLA-DOB/MARCKSL1	12
hsa04976	Bile secretion	13/411	89/8223	0.00043956	0.0122278	0.0103896	AQP8/CYP3A4/SLC2A1/SCTR/SLC27A5/NCEH1/SLC22A1/SLCO1B3/ABCC4/FXYD2/ATP1B3/CFTR/SLC10A1	13
hsa00591	Linoleic acid metabolism	7/411	30/8223	0.000553512	0.0141146	0.0119928	CYP3A4/CYP2C9/PLAAT2/CYP2C8/CYP1A2/CYP2E1/PLA2G2D	7
hsa05230	Central carbon metabolism in cancer	11/411	70/8223	0.000638385	0.0150266	0.0127677	HK2/G6PD/PKM/SLC2A1/PFKP/SLC1A5/GLS2/HKDC1/SLC16A3/FGFR1/HK3	11
hsa04218	Cellular senescence	18/411	156/8223	0.000753005	0.0164585	0.0139844	CCNB1/CHEK1/LIN9/CDK2/MYBL2/CDKN2A/E2F3/CCNA2/CXCL8/E2F1/CDK1/RBL1/CCNB2/FOXM1/CDC25A/MAPK13/ITPR3/SQSTM1	18
hsa00980	Metabolism of xenobiotics by cytochrome P450	11/411	78/8223	0.00160339	0.0306669	0.0260568	CYP3A4/CYP2C9/CYP2A7/CYP2B6/ADH1B/CYP2A6/CYP2S1/CYP1A2/CYP2E1/ALDH3A1/CYP2A13	11
hsa05166	Human T-cell leukemia virus 1 infection	22/411	222/8223	0.00161745	0.0306669	0.0260568	SPI1/SLC2A1/IL2RG/ESPL1/CHEK1/CDK2/CDKN2A/CDC20/E2F3/CCNA2/ITGB2/BUB1B/E2F1/PTTG1/HLA-DQA2/MAD2L1/HLA-DOA/CCNB2/CDKN2C/MMP7/HLA-DOB/CREB3L1	22
hsa01200	Carbon metabolism	14/411	115/8223	0.00170372	0.0306669	0.0260568	HK2/G6PD/ENO2/PKM/PFKP/HKDC1/ME1/ALDOA/SDS/PGD/ACSS1/ENO1/TKT/HK3	14
hsa00830	Retinol metabolism	10/411	68/8223	0.00187737	0.0319154	0.0271176	RDH16/CYP3A4/CYP2C9/CYP2A7/CYP2B6/ADH1B/CYP2A6/CYP2S1/CYP2C8/CYP1A2	10
hsa05150	Staphylococcus aureus infection	12/411	96/8223	0.00285858	0.0443561	0.0376882	KRT20/FCGR3A/FCGR2A/ITGB2/KRT19/HLA-DQA2/HLA-DOA/ITGAM/KRT17/PTAFR/KRT23/HLA-DOB	12
hsa00982	Drug metabolism - cytochrome P450	10/411	72/8223	0.00289909	0.0443561	0.0376882	CYP3A4/CYP2C9/CYP2A7/CYP2B6/ADH1B/CYP2A6/CYP2C8/CYP1A2/CYP2E1/ALDH3A1	10
hsa00565	Ether lipid metabolism	8/411	50/8223	0.00307454	0.0444711	0.0377859	PLA2G7/PLPP2/LPCAT1/PLAAT2/LPCAT4/PLA2G2D/PAFAH1B3/GAL3ST1	8
hsa04610	Complement and coagulation cascades	11/411	86/8223	0.00352746	0.0444711	0.0377859	C6/ITGAX/CFHR3/SERPINE2/ITGB2/C7/ITGAM/PLAU/PLAUR/VSIG4/CFHR4	11
hsa04640	Hematopoietic cell lineage	12/411	99/8223	0.00369743	0.0444711	0.0377859	ITGA3/KITLG/CSF1/CD24/HLA-DQA2/CD7/HLA-DOA/ITGAM/CD44/EPO/ITGA2/HLA-DOB	12
hsa05152	Tuberculosis	18/411	180/8223	0.00379002	0.0444711	0.0377859	ITGAX/FCGR3A/FCER1G/FCGR2A/ITGB2/TLR2/RIPK2/SPHK1/HLA-DQA2/SRC/MRC2/HLA-DOA/SYK/CD209/ITGAM/MAPK13/IL18/HLA-DOB	18
hsa05219	Bladder cancer	7/411	41/8223	0.00380445	0.0444711	0.0377859	CDKN2A/MMP1/E2F3/CXCL8/MMP9/E2F1/SRC	7
hsa00052	Galactose metabolism	6/411	31/8223	0.00381207	0.0444711	0.0377859	HK2/AKR1B1/AKR1B10/PFKP/HKDC1/HK3	6
hsa01230	Biosynthesis of amino acids	10/411	75/8223	0.00392392	0.0444711	0.0377859	ENO2/PKM/PFKP/PYCR1/ALDOA/ASNS/SDS/CTH/ENO1/TKT	10
hsa03460	Fanconi anemia pathway	8/411	54/8223	0.00500762	0.0539518	0.0458414	FANCI/FANCG/UBE2T/FANCE/FAAP24/RAD51/FANCD2/RMI2	8
hsa04974	Protein digestion and absorption	12/411	103/8223	0.00511307	0.0539518	0.0458414	PRSS2/SLC7A7/COL9A2/SLC7A8/SLC1A5/SLC36A1/CPA2/PRSS3/FXYD2/ATP1B3/KCNQ1/COL4A5	12
hsa05417	Lipid and atherosclerosis	20/411	215/8223	0.00534269	0.0544954	0.0463033	MMP1/LY96/CYP2C9/CXCL8/TLR2/MMP9/CYP2A7/CYP2B6/SRC/CYP2A6/CXCL1/CYBB/CYP2C8/MAPK13/IL18/NCF2/VLDLR/IKBKE/PLCB1/PYCARD	20
hsa04657	IL-17 signaling pathway	11/411	94/8223	0.00697264	0.0688267	0.0584802	CCL20/MMP1/CXCL8/CXCL6/MMP9/CXCL1/CXCL5/MAPK13/S100A9/IKBKE/S100A8	11
hsa04066	HIF-1 signaling pathway	12/411	109/8223	0.00801291	0.0763379	0.0648622	HK2/ENO2/SLC2A1/PFKP/HKDC1/ALDOA/PFKFB3/CYBB/ENO1/EPO/EGLN3/HK3	12
hsa04973	Carbohydrate digestion and absorption	7/411	47/8223	0.00823252	0.0763379	0.0648622	HK2/SLC2A5/HKDC1/FXYD2/ATP1B3/HK3/PLCB1	7
hsa04666	Fc gamma R-mediated phagocytosis	11/411	97/8223	0.00879279	0.0791351	0.067239	MARCKS/PLPP2/FCGR3A/FCGR2A/HCK/SPHK1/SYK/RAC2/ASAP1/LIMK1/MARCKSL1	11
hsa04115	p53 signaling pathway	9/411	73/8223	0.0101288	0.0865758	0.0735611	SFN/CCNB1/CHEK1/CDK2/CDKN2A/RRM2/CDK1/CCNB2/GTSE1	9
hsa00520	Amino sugar and nucleotide sugar metabolism	7/411	49/8223	0.0103252	0.0865758	0.0735611	HK2/RENBP/UAP1L1/HKDC1/CHIT1/NPL/HK3	7
hsa00590	Arachidonic acid metabolism	8/411	61/8223	0.0104683	0.0865758	0.0735611	CYP2C9/PLAAT2/CYP2B6/ALOX5/PTGES/CYP2C8/CYP2E1/PLA2G2D	8
hsa05206	MicroRNAs in cancer	25/411	310/8223	0.0120581	0.0970997	0.082503	MARCKS/FSCN1/CDC25B/KIF23/CDKN2A/BAK1/E2F3/GLS2/TRIM71/MMP9/E2F1/STMN1/SOX4/EZH2/IGF2BP1/CDCA5/ABCC1/DNMT1/EFNA3/PLAU/TNC/CDC25A/CD44/SLC7A1/CDC25C	25
hsa04972	Pancreatic secretion	11/411	102/8223	0.0126191	0.099011	0.084127	PRSS2/SCTR/CPA2/PRSS3/PLA2G2D/FXYD2/ITPR3/ATP1B3/CFTR/KCNQ1/PLCB1	11
hsa00030	Pentose phosphate pathway	5/411	30/8223	0.0154217	0.117543	0.0998734	G6PD/PFKP/ALDOA/PGD/TKT	5
hsa00670	One carbon pool by folate	4/411	20/8223	0.0157493	0.117543	0.0998734	TYMS/MTHFD2/MTHFD1L/FTCD	4
hsa05222	Small cell lung cancer	10/411	92/8223	0.0161384	0.11758	0.0999046	ITGAV/ITGA3/CDK2/BAK1/E2F3/E2F1/CKS2/ITGA2/LAMC2/COL4A5	10
hsa05204	Chemical carcinogenesis - DNA adducts	8/411	69/8223	0.021067	0.149918	0.127382	CYP3A4/CYP2C9/CYP2A7/CYP2A6/CYP2C8/CYP1A2/CYP2E1/CYP2A13	8
hsa00340	Histidine metabolism	4/411	22/8223	0.0219837	0.150543	0.127912	ALDH3A1/FTCD/CNDP1/UROC1	4
hsa05215	Prostate cancer	10/411	97/8223	0.0226144	0.150543	0.127912	CDK2/E2F3/MMP9/E2F1/TGFA/PLAU/SPINT1/FGFR1/CREB3L1/ETV5	10
hsa05134	Legionellosis	7/411	57/8223	0.0226306	0.150543	0.127912	ITGB2/CXCL8/TLR2/CXCL1/ITGAM/IL18/PYCARD	7
hsa05165	Human papillomavirus infection	25/411	331/8223	0.0251985	0.159813	0.135789	COL9A2/PKM/TUBG1/ITGAV/ITGA3/CDK2/SPP1/RBPJL/BAK1/CCNA2/FZD6/E2F1/DLG3/ITGB4/RBL1/RELN/FZD7/TNC/ITGA2/LAMC2/FZD1/IKBKE/COMP/CREB3L1/COL4A5	25
hsa03430	Mismatch repair	4/411	23/8223	0.025591	0.159813	0.135789	EXO1/RFC4/POLD1/PCNA	4
hsa04964	Proximal tubule bicarbonate reclamation	4/411	23/8223	0.025591	0.159813	0.135789	PCK1/GLS2/FXYD2/ATP1B3	4
hsa00533	Glycosaminoglycan biosynthesis - keratan sulfate	3/411	14/8223	0.0298978	0.182974	0.155469	CHST4/B3GNT7/CHST2	3
hsa05161	Hepatitis B	14/411	162/8223	0.03184	0.18635	0.158336	CDK2/E2F3/CCNA2/CXCL8/TLR2/MMP9/E2F1/SRC/BIRC5/MAPK13/PCNA/IKBKE/SLC10A1/CREB3L1	14
hsa05202	Transcriptional misregulation in cancer	16/411	193/8223	0.0319446	0.18635	0.158336	SPI1/PROM1/BCL2A1/BAK1/CCNA2/CXCL8/MMP9/CD86/NSD2/ITGAM/PLAU/SPINT1/ETV4/CDKN2C/SSX1/ETV5	16
hsa03320	PPAR signaling pathway	8/411	75/8223	0.0328852	0.18635	0.158336	FABP5/PCK1/CYP8B1/SLC27A5/PLTP/MMP1/ME1/FABP4	8
hsa04918	Thyroid hormone synthesis	8/411	75/8223	0.0328852	0.18635	0.158336	DUOX2/FXYD2/ITPR3/ATP1B3/DUOXA2/CREB3L1/PLCB1/GPX8	8
hsa05133	Pertussis	8/411	76/8223	0.0352197	0.19595	0.166493	LY96/ITGB2/CXCL8/CXCL6/CXCL5/ITGAM/MAPK13/PYCARD	8
hsa05130	Pathogenic Escherichia coli infection	16/411	197/8223	0.037556	0.202196	0.1718	TUBA1C/LPAR2/CLDN4/CLDN10/FCGR2A/NCK2/BAK1/CXCL8/TUBB2B/SRC/ARHGEF2/TUBA1B/MAPK13/TUBA3C/IL18/PYCARD	16
hsa05412	Arrhythmogenic right ventricular cardiomyopathy	8/411	77/8223	0.0376639	0.202196	0.1718	ITGAV/ITGA3/DSC2/ITGB4/DSG2/ITGA2/DES/CACNG4	8
hsa00360	Phenylalanine metabolism	3/411	16/8223	0.0427345	0.225461	0.191568	IL4I1/ALDH3A1/TAT	3
hsa00983	Drug metabolism - other enzymes	8/411	80/8223	0.0456712	0.236871	0.201263	CYP3A4/TK1/RRM2/CYP2A7/CYP2A6/CYP2E1/UCK2/IMPDH1	8
