# Supplementary material for: DNA damage repair-related gene signature for identifying the immune status and predicting the prognosis of hepatocellular carcinoma
Source: Sci Rep. 2023 Nov 3;13:18978. doi: 10.1038/s41598-023-45999-z (PMC10624694; doi:10.1038/s41598-023-45999-z)
Supplement: Supplementary file 11 — Supplementary Table S5. [file 41598_2023_45999_MOESM11_ESM.xlsx]

## Sheet: Sheet 1
Table-S5: GO analysis results
ONTOLOGY	ID	Description	GeneRatio	BgRatio	pvalue	p.adjust	qvalue	geneID	Count
BP	GO:0140014	mitotic nuclear division	65/821	286/18866	7.1562e-29	3.54304e-25	3.03498e-25	SMC2/ZWINT/SPAG5/KIF2C/CCNB1/AURKA/MKI67/KIF2A/INCENP/PKMYT1/NDE1/TUBG1/KIF23/AURKB/ESPL1/CHEK1/TACC3/CDT1/KIFC1/KNTC1/MYBL2/RACGAP1/BUB1/CDC6/CDC20/BUB1B/TTK/KIF4A/SPHK1/PTTG1/PRC1/DLGAP5/PSRC1/MAD2L1/CDK1/FLNA/BIRC5/NEK2/TPX2/CDCA5/DSCC1/TRIP13/CDCA8/NCAPG2/TGFA/KIF18B/NCAPG/CCNB2/FBXO5/NCAPH/PLK1/CENPF/UBE2S/MISP/ANLN/SPDL1/CDC25C/NCAPD2/CEP85/NUSAP1/NUF2/KIF11/UBE2C/NDC80/SMC4	65
BP	GO:0000280	nuclear division	76/821	428/18866	3.40178e-26	8.42112e-23	7.21357e-23	SMC2/ZWINT/SPAG5/KIF2C/CCNB1/AURKA/MKI67/CDC25B/KIF2A/INCENP/PKMYT1/NDE1/TUBG1/KIF23/AURKB/ESPL1/CHEK1/TACC3/TOP2A/CDT1/KIFC1/KNTC1/MYBL2/RACGAP1/BUB1/CDC6/CDC20/MND1/BUB1B/RAD51/TTK/KIF4A/SPHK1/PTTG1/PRC1/DLGAP5/CKS2/PSRC1/MAD2L1/CDK1/FLNA/BIRC5/NEK2/TPX2/CDCA5/DSCC1/TRIP13/CDCA8/NCAPG2/TGFA/KIF18B/NCAPG/CCNB2/FANCD2/FBXO5/NCAPH/PLK1/CENPF/UBE2S/MISP/ANLN/SPDL1/CDC25C/LIF/NCAPD2/CEP85/NUSAP1/NUF…	76
BP	GO:0048285	organelle fission	79/821	476/18866	3.29788e-25	5.44261e-22	4.66217e-22	SMC2/ZWINT/SPAG5/KIF2C/CCNB1/AURKA/MKI67/CDC25B/KIF2A/INCENP/PKMYT1/NDE1/TUBG1/KIF23/AURKB/ESPL1/CHEK1/TACC3/TOP2A/CDT1/KIFC1/KNTC1/MYO19/MYBL2/RACGAP1/BUB1/CDC6/CDC20/MND1/BUB1B/RAD51/TTK/KIF4A/SPHK1/PTTG1/PRC1/DLGAP5/CKS2/PSRC1/MAD2L1/CDK1/FLNA/BIRC5/NEK2/TPX2/CDCA5/DSCC1/TRIP13/CDCA8/NCAPG2/TGFA/KIF18B/NCAPG/CCNB2/FANCD2/FBXO5/NCAPH/PLK1/CENPF/GDAP1/UBE2S/MISP/ANLN/SPDL1/CDC25C/LIF/NCAPD2/CEP8…	79
BP	GO:0007059	chromosome segregation	65/821	334/18866	8.17742e-25	1.01216e-21	8.67022e-22	SMC2/SKA3/ZWINT/SPAG5/KIF2C/CCNB1/MKI67/INCENP/NDE1/TUBG1/KIF23/AURKB/ESPL1/TACC3/TOP2A/CDT1/KIFC1/RACGAP1/BUB1/CDC6/SKA1/FAM83D/CDC20/OIP5/RCC2/BUB1B/TTK/KIF4A/PTTG1/PRC1/DLGAP5/FEN1/PSRC1/MAD2L1/BIRC5/NEK2/CDCA5/DSCC1/SPC25/TRIP13/CDCA8/NCAPG2/CENPH/KIF18B/NCAPG/FANCD2/FBXO5/NCAPH/PLK1/DDX11/CENPF/SPDL1/HJURP/CENPW/NCAPD2/CEP85/NUSAP1/NUF2/ECT2/MAEL/RMI2/P3H4/UBE2C/NDC80/SMC4	65
BP	GO:0000070	mitotic sister chromatid segregation	44/821	161/18866	2.36142e-23	2.33828e-20	2.00298e-20	SMC2/ZWINT/SPAG5/KIF2C/CCNB1/INCENP/TUBG1/KIF23/AURKB/ESPL1/TACC3/CDT1/KIFC1/RACGAP1/BUB1/CDC6/CDC20/BUB1B/TTK/KIF4A/PTTG1/PRC1/DLGAP5/PSRC1/MAD2L1/NEK2/CDCA5/DSCC1/TRIP13/CDCA8/NCAPG2/KIF18B/NCAPG/FBXO5/NCAPH/PLK1/CENPF/SPDL1/NCAPD2/NUSAP1/NUF2/UBE2C/NDC80/SMC4	44
BP	GO:0000819	sister chromatid segregation	48/821	196/18866	4.27763e-23	3.52976e-20	3.02361e-20	SMC2/ZWINT/SPAG5/KIF2C/CCNB1/INCENP/TUBG1/KIF23/AURKB/ESPL1/TACC3/TOP2A/CDT1/KIFC1/RACGAP1/BUB1/CDC6/CDC20/BUB1B/TTK/KIF4A/PTTG1/PRC1/DLGAP5/FEN1/PSRC1/MAD2L1/NEK2/CDCA5/DSCC1/TRIP13/CDCA8/NCAPG2/KIF18B/NCAPG/FBXO5/NCAPH/PLK1/DDX11/CENPF/SPDL1/NCAPD2/NUSAP1/NUF2/RMI2/UBE2C/NDC80/SMC4	48
BP	GO:0098813	nuclear chromosome segregation	54/821	272/18866	3.27492e-21	2.31631e-18	1.98416e-18	SMC2/ZWINT/SPAG5/KIF2C/CCNB1/INCENP/TUBG1/KIF23/AURKB/ESPL1/TACC3/TOP2A/CDT1/KIFC1/RACGAP1/BUB1/CDC6/FAM83D/CDC20/RCC2/BUB1B/TTK/KIF4A/PTTG1/PRC1/DLGAP5/FEN1/PSRC1/MAD2L1/NEK2/CDCA5/DSCC1/TRIP13/CDCA8/NCAPG2/KIF18B/NCAPG/FANCD2/FBXO5/NCAPH/PLK1/DDX11/CENPF/SPDL1/NCAPD2/NUSAP1/NUF2/ECT2/MAEL/RMI2/P3H4/UBE2C/NDC80/SMC4	54
BP	GO:0051983	regulation of chromosome segregation	31/821	107/18866	1.22717e-17	7.59465e-15	6.50562e-15	SPAG5/KIF2C/CCNB1/MKI67/AURKB/ESPL1/TACC3/CDT1/RACGAP1/BUB1/CDC6/CDC20/RCC2/BUB1B/TTK/PTTG1/DLGAP5/FEN1/MAD2L1/NEK2/CDCA5/TRIP13/FBXO5/PLK1/DDX11/CENPF/SPDL1/ECT2/RMI2/UBE2C/NDC80	31
BP	GO:1902850	microtubule cytoskeleton organization involved in mitosis	35/821	144/18866	4.5232e-17	2.48826e-14	2.13146e-14	CCNB1/AURKA/KIF2A/NDE1/TUBG1/KIF23/AURKB/ESPL1/TACC3/KIFC1/MYBL2/CENPA/RACGAP1/CDC20/TTK/KIF4A/STMN1/PRC1/DLGAP5/PSRC1/MAD2L1/ARHGEF2/FLNA/BIRC5/NEK2/TPX2/SPC25/CENPH/PLK1/MISP/SPDL1/NUSAP1/NUF2/KIF11/NDC80	35
BP	GO:0006260	DNA replication	46/821	273/18866	2.24522e-15	1.11161e-12	9.52212e-13	FAM111B/RNASEH2A/EXO1/PRIM1/POLA1/MCM3/RBBP8/CHEK1/RHNO1/CDT1/CDK2/RRM2/CDC7/CDC6/CHAF1A/RECQL4/RFC4/GINS2/CCNA2/MCM7/RAD51/DBF4/CDC45/POLD1/HMGA1/PCLAF/GINS1/FEN1/CDK1/DSCC1/MCM6/FBXO5/DDX11/MCM4/MCM8/MCM5/ORC1/S100A11/PCNA/DTL/RMI2/FGFR1/CHTF18/TONSL/CHAF1B/MCM2	46
BP	GO:0007088	regulation of mitotic nuclear division	34/821	163/18866	1.72919e-14	7.78294e-12	6.66691e-12	CCNB1/AURKA/MKI67/PKMYT1/AURKB/ESPL1/CHEK1/TACC3/CDT1/KNTC1/BUB1/CDC6/CDC20/BUB1B/TTK/SPHK1/PTTG1/DLGAP5/MAD2L1/NEK2/CDCA5/TRIP13/TGFA/FBXO5/PLK1/CENPF/ANLN/SPDL1/CDC25C/CEP85/NUSAP1/KIF11/UBE2C/NDC80	34
BP	GO:0051783	regulation of nuclear division	36/821	188/18866	4.71713e-14	1.94621e-11	1.66713e-11	CCNB1/AURKA/MKI67/PKMYT1/AURKB/ESPL1/CHEK1/TACC3/CDT1/KNTC1/BUB1/CDC6/CDC20/BUB1B/TTK/SPHK1/PTTG1/DLGAP5/MAD2L1/NEK2/CDCA5/TRIP13/TGFA/FBXO5/PLK1/CENPF/ANLN/SPDL1/CDC25C/LIF/CEP85/NUSAP1/KIF11/UBE2C/PLCB1/NDC80	36
BP	GO:0033045	regulation of sister chromatid segregation	24/821	84/18866	8.21962e-14	3.13041e-11	2.68153e-11	CCNB1/AURKB/ESPL1/TACC3/CDT1/BUB1/CDC6/CDC20/BUB1B/TTK/PTTG1/DLGAP5/FEN1/MAD2L1/CDCA5/TRIP13/FBXO5/PLK1/DDX11/CENPF/SPDL1/RMI2/UBE2C/NDC80	24
BP	GO:0007052	mitotic spindle organization	28/821	118/18866	1.20808e-13	4.27228e-11	3.65966e-11	CCNB1/AURKA/KIF2A/TUBG1/KIF23/AURKB/TACC3/KIFC1/MYBL2/RACGAP1/CDC20/TTK/KIF4A/STMN1/PRC1/DLGAP5/PSRC1/FLNA/BIRC5/NEK2/TPX2/SPC25/CENPH/PLK1/MISP/NUF2/KIF11/NDC80	28
BP	GO:0010965	regulation of mitotic sister chromatid separation	20/821	61/18866	5.44853e-13	1.79838e-10	1.5405e-10	CCNB1/AURKB/ESPL1/TACC3/CDT1/BUB1/CDC6/CDC20/BUB1B/TTK/PTTG1/DLGAP5/MAD2L1/TRIP13/FBXO5/PLK1/CENPF/SPDL1/UBE2C/NDC80	20
BP	GO:0007051	spindle organization	34/821	183/18866	5.9495e-13	1.841e-10	1.57701e-10	SPAG5/CCNB1/AURKA/KIF2A/INCENP/TUBG1/KIF23/AURKB/ESPL1/TACC3/KIFC1/MYBL2/RACGAP1/CDC20/TTK/KIF4A/STMN1/PRC1/DLGAP5/PSRC1/FLNA/BIRC5/NEK2/TPX2/SPC25/CENPH/FBXO5/PLK1/MISP/CENPW/NUF2/ASPM/KIF11/NDC80	34
BP	GO:0051306	mitotic sister chromatid separation	20/821	64/18866	1.51463e-12	4.41115e-10	3.77861e-10	CCNB1/AURKB/ESPL1/TACC3/CDT1/BUB1/CDC6/CDC20/BUB1B/TTK/PTTG1/DLGAP5/MAD2L1/TRIP13/FBXO5/PLK1/CENPF/SPDL1/UBE2C/NDC80	20
BP	GO:0044786	cell cycle DNA replication	20/821	65/18866	2.09945e-12	5.51718e-10	4.72604e-10	PRIM1/POLA1/MCM3/CDT1/CDC7/RFC4/MCM7/RAD51/DBF4/CDC45/POLD1/GINS1/FEN1/MCM6/FBXO5/MCM4/MCM5/PCNA/FGFR1/MCM2	20
BP	GO:0007091	metaphase/anaphase transition of mitotic cell cycle	19/821	58/18866	2.11728e-12	5.51718e-10	4.72604e-10	CCNB1/AURKB/ESPL1/TACC3/CDT1/BUB1/CDC6/CDC20/BUB1B/TTK/DLGAP5/MAD2L1/TRIP13/FBXO5/PLK1/CENPF/SPDL1/UBE2C/NDC80	19
BP	GO:0006261	DNA-dependent DNA replication	30/821	151/18866	2.29392e-12	5.67859e-10	4.86431e-10	PRIM1/POLA1/MCM3/CDT1/CDK2/CDC7/CDC6/RECQL4/RFC4/GINS2/MCM7/RAD51/DBF4/CDC45/POLD1/HMGA1/GINS1/FEN1/DSCC1/MCM6/FBXO5/DDX11/MCM4/MCM5/ORC1/PCNA/FGFR1/CHTF18/TONSL/MCM2	30
BP	GO:1905818	regulation of chromosome separation	20/821	66/18866	2.89062e-12	6.81499e-10	5.83776e-10	CCNB1/AURKB/ESPL1/TACC3/CDT1/BUB1/CDC6/CDC20/BUB1B/TTK/PTTG1/DLGAP5/MAD2L1/TRIP13/FBXO5/PLK1/CENPF/SPDL1/UBE2C/NDC80	20
BP	GO:0033260	nuclear DNA replication	19/821	60/18866	4.20907e-12	9.06049e-10	7.76126e-10	PRIM1/POLA1/MCM3/CDT1/CDC7/RFC4/MCM7/RAD51/DBF4/CDC45/POLD1/GINS1/FEN1/MCM6/MCM4/MCM5/PCNA/FGFR1/MCM2	19
BP	GO:0044784	metaphase/anaphase transition of cell cycle	19/821	60/18866	4.20907e-12	9.06049e-10	7.76126e-10	CCNB1/AURKB/ESPL1/TACC3/CDT1/BUB1/CDC6/CDC20/BUB1B/TTK/DLGAP5/MAD2L1/TRIP13/FBXO5/PLK1/CENPF/SPDL1/UBE2C/NDC80	19
BP	GO:0006959	humoral immune response	49/821	377/18866	7.08253e-12	1.46107e-09	1.25156e-09	C6/IGHV3-30/PRSS2/IGHV3-73/CXCL9/PI3/PGC/IGKV2-29/EXO1/IGHV1-24/COLEC10/TNFRSF21/IGLV1-44/IGHG4/IGHV1-69D/HPX/CHGA/C7/TREM2/FCN2/CXCL8/CXCL6/IGHV4-39/PRSS3/ALOX5/IGHV3-48/FOXJ1/FCN3/IGHV3-49/IGHV3-23/CXCL1/CXCL5/IGKV3-20/PDCD1/IGKV4-1/IGHG1/WFDC2/VSIG4/S100A9/CFHR4/IGHV1-69/IGHV4-34/IGHV1-3/IGHV3-21/IGHV4-59/IGHV3-43/IGKV3D-20/IGHV1-18/S100A8	49
BP	GO:0051304	chromosome separation	23/821	94/18866	9.50594e-12	1.88256e-09	1.61261e-09	CCNB1/AURKB/ESPL1/TACC3/TOP2A/CDT1/BUB1/CDC6/CDC20/BUB1B/TTK/PTTG1/DLGAP5/MAD2L1/TRIP13/FBXO5/NCAPH/PLK1/CENPF/SPDL1/NCAPD2/UBE2C/NDC80	23
BP	GO:0030071	regulation of mitotic metaphase/anaphase transition	18/821	56/18866	1.16405e-11	2.21663e-09	1.89878e-09	CCNB1/AURKB/ESPL1/CDT1/BUB1/CDC6/CDC20/BUB1B/TTK/DLGAP5/MAD2L1/TRIP13/FBXO5/PLK1/CENPF/SPDL1/UBE2C/NDC80	18
BP	GO:0044843	cell cycle G1/S phase transition	43/821	310/18866	1.65828e-11	3.04079e-09	2.60476e-09	SFN/CCNB1/AURKA/PRIM1/TYMS/POLA1/MCM3/RBBP8/PLPP2/CDT1/CDK2/CDKN2A/RRM2/CDC7/CDC6/FAM83D/MUC1/E2F3/CCNA2/MCM7/TRIM71/DBF4/IQGAP3/E2F1/CDC45/SOX4/EZH2/CDK1/RBL1/MCM6/FBXO5/CDKN3/MCM4/MCM8/MCM5/CDC25A/ORC1/GTSE1/CDC25C/PCNA/CDKN2C/MCM2/PLCB1	43
BP	GO:0033047	regulation of mitotic sister chromatid segregation	20/821	72/18866	1.73242e-11	3.06329e-09	2.62403e-09	CCNB1/AURKB/ESPL1/TACC3/CDT1/BUB1/CDC6/CDC20/BUB1B/TTK/PTTG1/DLGAP5/MAD2L1/TRIP13/FBXO5/PLK1/CENPF/SPDL1/UBE2C/NDC80	20
BP	GO:0033046	negative regulation of sister chromatid segregation	16/821	44/18866	1.90184e-11	3.24689e-09	2.78131e-09	CCNB1/AURKB/ESPL1/CDT1/BUB1/CDC20/BUB1B/TTK/PTTG1/MAD2L1/TRIP13/FBXO5/PLK1/CENPF/SPDL1/NDC80	16
BP	GO:1902099	regulation of metaphase/anaphase transition of cell cycle	18/821	58/18866	2.27234e-11	3.75012e-09	3.21237e-09	CCNB1/AURKB/ESPL1/CDT1/BUB1/CDC6/CDC20/BUB1B/TTK/DLGAP5/MAD2L1/TRIP13/FBXO5/PLK1/CENPF/SPDL1/UBE2C/NDC80	18
BP	GO:0000075	cell cycle checkpoint	35/821	219/18866	2.43839e-11	3.89434e-09	3.33591e-09	SFN/ZWINT/CCNB1/AURKA/AURKB/CHEK1/TOP2A/RHNO1/CDT1/KNTC1/CDK2/BUB1/CDC6/CDC20/H2AX/MUC1/WDR76/BUB1B/TTK/E2F1/CDC45/SOX4/MAD2L1/CDK1/TRIP13/FANCD2/PLK1/CENPF/ORC1/SPDL1/GTSE1/CDC25C/PCNA/DTL/NDC80	35
BP	GO:0090068	positive regulation of cell cycle process	42/821	302/18866	2.62902e-11	4.06758e-09	3.48431e-09	SFN/SPAG5/CCNB1/AURKA/CDC25B/KIF23/AURKB/ESPL1/RHNO1/CDT1/CDK2/RACGAP1/CDC7/CDC6/FAM83D/RCC2/MUC1/DBF4/E2F1/SPHK1/CDC45/SOX4/DLGAP5/FEN1/EZH2/MAD2L1/CDK1/CDCA5/TGFA/FBXO5/DDX11/CDC25A/GTSE1/CDC25C/PCNA/DTL/NUSAP1/ECT2/FGFR1/UBE2C/PLCB1/NDC80	42
BP	GO:0051985	negative regulation of chromosome segregation	16/821	45/18866	2.83286e-11	4.25014e-09	3.64069e-09	CCNB1/AURKB/ESPL1/CDT1/BUB1/CDC20/BUB1B/TTK/PTTG1/MAD2L1/TRIP13/FBXO5/PLK1/CENPF/SPDL1/NDC80	16
BP	GO:2000816	negative regulation of mitotic sister chromatid separation	15/821	39/18866	3.17008e-11	4.61619e-09	3.95425e-09	CCNB1/AURKB/CDT1/BUB1/CDC20/BUB1B/TTK/PTTG1/MAD2L1/TRIP13/FBXO5/PLK1/CENPF/SPDL1/NDC80	15
BP	GO:1905819	negative regulation of chromosome separation	15/821	40/18866	4.86941e-11	6.88813e-09	5.90041e-09	CCNB1/AURKB/CDT1/BUB1/CDC20/BUB1B/TTK/PTTG1/MAD2L1/TRIP13/FBXO5/PLK1/CENPF/SPDL1/NDC80	15
BP	GO:0000082	G1/S transition of mitotic cell cycle	40/821	287/18866	7.35002e-11	1.01083e-08	8.65885e-09	SFN/CCNB1/AURKA/PRIM1/TYMS/POLA1/MCM3/RBBP8/CDT1/CDK2/CDKN2A/RRM2/CDC7/CDC6/MUC1/E2F3/MCM7/TRIM71/DBF4/IQGAP3/E2F1/CDC45/SOX4/EZH2/CDK1/RBL1/MCM6/FBXO5/CDKN3/MCM4/MCM8/MCM5/CDC25A/ORC1/GTSE1/CDC25C/PCNA/CDKN2C/MCM2/PLCB1	40
BP	GO:0000727	double-strand break repair via break-induced replication	9/821	12/18866	1.04866e-10	1.40322e-08	1.202e-08	MCM3/CDC7/GINS2/MCM7/CDC45/MCM6/MCM4/MCM5/MCM2	9
BP	GO:0033048	negative regulation of mitotic sister chromatid segregation	15/821	42/18866	1.10091e-10	1.43437e-08	1.22869e-08	CCNB1/AURKB/CDT1/BUB1/CDC20/BUB1B/TTK/PTTG1/MAD2L1/TRIP13/FBXO5/PLK1/CENPF/SPDL1/NDC80	15
BP	GO:0045841	negative regulation of mitotic metaphase/anaphase transition	14/821	36/18866	1.21721e-10	1.54523e-08	1.32365e-08	CCNB1/AURKB/CDT1/BUB1/CDC20/BUB1B/TTK/MAD2L1/TRIP13/FBXO5/PLK1/CENPF/SPDL1/NDC80	14
BP	GO:0006909	phagocytosis	47/821	382/18866	1.29131e-10	1.59832e-08	1.36913e-08	IGHV3-30/IGHV3-73/IGKV2-29/IGHV1-24/ITGAV/IL2RG/PIP4P2/RAB34/IGLV1-44/IGHG4/IGHV1-69D/FCGR3A/FCER1G/FCGR2A/HCK/TYRO3/ITGB2/TREM2/FCN2/TLR2/SPHK1/IGHV4-39/SRC/IGHV3-48/FCN3/IGHV3-49/SYK/IGHV3-23/ITGAM/RAC2/IGKV3-20/SH3BP1/IGKV4-1/ITGA2/UNC13D/IGHG1/NCF2/IGHV1-69/IGHV4-34/IGHV1-3/IGHV3-21/IGHV4-59/LIMK1/IGHV3-43/IGKV3D-20/IGHV1-18/PYCARD	47
BP	GO:0007093	mitotic cell cycle checkpoint	29/821	166/18866	1.42162e-10	1.7167e-08	1.47053e-08	SFN/ZWINT/CCNB1/AURKA/AURKB/TOP2A/CDT1/KNTC1/CDK2/BUB1/CDC6/CDC20/MUC1/BUB1B/TTK/E2F1/SOX4/MAD2L1/CDK1/TRIP13/FANCD2/PLK1/CENPF/ORC1/SPDL1/GTSE1/CDC25C/PCNA/NDC80	29
BP	GO:1902100	negative regulation of metaphase/anaphase transition of cell cycle	14/821	37/18866	1.88013e-10	2.21632e-08	1.89851e-08	CCNB1/AURKB/CDT1/BUB1/CDC20/BUB1B/TTK/MAD2L1/TRIP13/FBXO5/PLK1/CENPF/SPDL1/NDC80	14
BP	GO:0045839	negative regulation of mitotic nuclear division	16/821	52/18866	3.41022e-10	3.92651e-08	3.36347e-08	CCNB1/AURKB/CHEK1/CDT1/BUB1/CDC20/BUB1B/TTK/PTTG1/MAD2L1/TRIP13/FBXO5/PLK1/CENPF/SPDL1/NDC80	16
BP	GO:0051784	negative regulation of nuclear division	17/821	60/18866	4.06911e-10	4.52163e-08	3.87325e-08	CCNB1/AURKB/CHEK1/CDT1/BUB1/CDC20/BUB1B/TTK/PTTG1/MAD2L1/TRIP13/FBXO5/PLK1/CENPF/SPDL1/LIF/NDC80	17
BP	GO:0051321	meiotic cell cycle	36/821	254/18866	4.10974e-10	4.52163e-08	3.87325e-08	SMC2/EXO1/AURKA/CDC25B/INCENP/PKMYT1/TUBG1/RBBP8/ESPL1/TOP2A/CDK2/BUB1/CDC20/H2AX/MND1/BUB1B/RAD51/TTK/PTTG1/CKS2/NEK2/TRIP13/FANCD2/FBXO5/NCAPH/PLK1/CDC25A/CDC25C/LIF/NCAPD2/NUF2/MAEL/ASPM/P3H4/PLCB1/SMC4	36
BP	GO:0045787	positive regulation of cell cycle	47/821	396/18866	4.37289e-10	4.70656e-08	4.03166e-08	SFN/SPAG5/CCNB1/AURKA/CDC25B/KIF23/AURKB/ESPL1/CHEK1/RHNO1/CDT1/CDK2/RACGAP1/CDC7/CDC6/FAM83D/RCC2/MUC1/DBF4/E2F1/ASNS/SPHK1/CDC45/SOX4/DLGAP5/FEN1/CKS2/EZH2/PSRC1/SRC/MAD2L1/CDK1/CDCA5/TGFA/FBXO5/DDX11/CDC25A/GTSE1/CDC25C/PCNA/DTL/NUSAP1/ECT2/FGFR1/UBE2C/PLCB1/NDC80	47
BP	GO:0002455	humoral immune response mediated by circulating immunoglobulin	27/821	155/18866	6.55461e-10	6.90465e-08	5.91456e-08	C6/IGHV3-30/IGHV3-73/IGKV2-29/EXO1/IGHV1-24/IGLV1-44/IGHG4/IGHV1-69D/HPX/C7/IGHV4-39/IGHV3-48/FOXJ1/IGHV3-49/IGHV3-23/IGKV3-20/IGKV4-1/IGHG1/IGHV1-69/IGHV4-34/IGHV1-3/IGHV3-21/IGHV4-59/IGHV3-43/IGKV3D-20/IGHV1-18	27
BP	GO:0007094	mitotic spindle assembly checkpoint	13/821	34/18866	7.25703e-10	6.96385e-08	5.96527e-08	CCNB1/AURKB/CDT1/BUB1/CDC20/BUB1B/TTK/MAD2L1/TRIP13/PLK1/CENPF/SPDL1/NDC80	13
BP	GO:0031577	spindle checkpoint	13/821	34/18866	7.25703e-10	6.96385e-08	5.96527e-08	CCNB1/AURKB/CDT1/BUB1/CDC20/BUB1B/TTK/MAD2L1/TRIP13/PLK1/CENPF/SPDL1/NDC80	13
BP	GO:0071173	spindle assembly checkpoint	13/821	34/18866	7.25703e-10	6.96385e-08	5.96527e-08	CCNB1/AURKB/CDT1/BUB1/CDC20/BUB1B/TTK/MAD2L1/TRIP13/PLK1/CENPF/SPDL1/NDC80	13
BP	GO:0071174	mitotic spindle checkpoint	13/821	34/18866	7.25703e-10	6.96385e-08	5.96527e-08	CCNB1/AURKB/CDT1/BUB1/CDC20/BUB1B/TTK/MAD2L1/TRIP13/PLK1/CENPF/SPDL1/NDC80	13
BP	GO:1901987	regulation of cell cycle phase transition	53/821	486/18866	7.43896e-10	6.96385e-08	5.96527e-08	SFN/CCNB1/AURKA/CDC25B/NDE1/TUBG1/AURKB/ESPL1/PLPP2/CHEK1/CDT1/KNTC1/CDK2/CDKN2A/BUB1/CDC7/CDC6/FAM83D/CDC20/RCC2/MUC1/BUB1B/HMMR/TTK/DBF4/E2F1/CDC45/SOX4/DLGAP5/EZH2/MAD2L1/CDK1/NEK2/TPX2/RBL1/CDCA5/TRIP13/FBXO5/PLK1/CENPF/CDC25A/ORC1/ANLN/SPDL1/GTSE1/CEP131/CDC25C/PCNA/DTL/CDKN2C/UBE2C/PLCB1/NDC80	53
BP	GO:0099024	plasma membrane invagination	25/821	135/18866	7.45474e-10	6.96385e-08	5.96527e-08	IGHV3-30/IGHV3-73/IGHV1-24/AURKB/IGHG4/IGHV1-69D/FCER1G/ITGB2/TREM2/IGHV4-39/IGHV3-48/IGHV3-49/IGHV3-23/ITGAM/RAC2/SH3BP1/ITGA2/IGHG1/IGHV1-69/IGHV4-34/IGHV1-3/IGHV3-21/IGHV4-59/IGHV3-43/IGHV1-18	25
BP	GO:0006956	complement activation	29/821	178/18866	7.87909e-10	7.22396e-08	6.18808e-08	C6/IGHV3-30/IGHV3-73/IGKV2-29/IGHV1-24/COLEC10/IGLV1-44/IGHG4/IGHV1-69D/C7/FCN2/IGHV4-39/IGHV3-48/FCN3/IGHV3-49/IGHV3-23/IGKV3-20/IGKV4-1/IGHG1/VSIG4/CFHR4/IGHV1-69/IGHV4-34/IGHV1-3/IGHV3-21/IGHV4-59/IGHV3-43/IGKV3D-20/IGHV1-18	29
BP	GO:0006911	phagocytosis, engulfment	24/821	126/18866	8.96174e-10	8.0672e-08	6.91041e-08	IGHV3-30/IGHV3-73/IGHV1-24/IGHG4/IGHV1-69D/FCER1G/ITGB2/TREM2/IGHV4-39/IGHV3-48/IGHV3-49/IGHV3-23/ITGAM/RAC2/SH3BP1/ITGA2/IGHG1/IGHV1-69/IGHV4-34/IGHV1-3/IGHV3-21/IGHV4-59/IGHV3-43/IGHV1-18	24
BP	GO:1903046	meiotic cell cycle process	30/821	193/18866	1.28895e-09	1.13309e-07	9.70615e-08	SMC2/AURKA/CDC25B/INCENP/TUBG1/ESPL1/TOP2A/BUB1/CDC20/MND1/BUB1B/RAD51/TTK/PTTG1/CKS2/TRIP13/FANCD2/FBXO5/NCAPH/PLK1/CDC25A/CDC25C/LIF/NCAPD2/NUF2/MAEL/ASPM/P3H4/PLCB1/SMC4	30
BP	GO:0071103	DNA conformation change	43/821	355/18866	1.30451e-09	1.13309e-07	9.70615e-08	SMC2/CCNB1/INCENP/ASF1B/MCM3/TOP2A/CENPA/CDKN2A/CHAF1A/OIP5/H2AX/RECQL4/RFC4/GINS2/MCM7/RAD51/HMGA1/CDK1/CDCA5/DSCC1/MCM6/NCAPG2/CENPH/NCAPG/NCAPH/DNMT1/DDX11/MCM4/MCM8/MCM5/HJURP/CENPW/NCAPD2/HMGB2/NUSAP1/CENPU/SOX9/CHTF18/CHAF1B/MCM2/CENPO/SMC4/CENPM	43
BP	GO:0010324	membrane invagination	25/821	143/18866	2.60097e-09	2.22024e-07	1.90187e-07	IGHV3-30/IGHV3-73/IGHV1-24/AURKB/IGHG4/IGHV1-69D/FCER1G/ITGB2/TREM2/IGHV4-39/IGHV3-48/IGHV3-49/IGHV3-23/ITGAM/RAC2/SH3BP1/ITGA2/IGHG1/IGHV1-69/IGHV4-34/IGHV1-3/IGHV3-21/IGHV4-59/IGHV3-43/IGHV1-18	25
BP	GO:0019373	epoxygenase P450 pathway	10/821	20/18866	2.86674e-09	2.40563e-07	2.06068e-07	CYP2C9/CYP2A7/CYP2B6/CYP2A6/CYP4A11/CYP2S1/CYP2C8/CYP1A2/CYP2E1/CYP2A13	10
BP	GO:1901990	regulation of mitotic cell cycle phase transition	49/821	448/18866	2.99802e-09	2.45468e-07	2.10269e-07	SFN/CCNB1/AURKA/CDC25B/NDE1/TUBG1/AURKB/ESPL1/CDT1/KNTC1/CDK2/CDKN2A/BUB1/CDC7/CDC6/CDC20/RCC2/MUC1/BUB1B/HMMR/TTK/E2F1/CDC45/SOX4/DLGAP5/EZH2/MAD2L1/CDK1/NEK2/TPX2/RBL1/CDCA5/TRIP13/FBXO5/PLK1/CENPF/CDC25A/ORC1/ANLN/SPDL1/GTSE1/CEP131/CDC25C/PCNA/DTL/CDKN2C/UBE2C/PLCB1/NDC80	49
BP	GO:0002696	positive regulation of leukocyte activation	46/821	406/18866	3.02435e-09	2.45468e-07	2.10269e-07	IGHV3-30/IGHV3-73/IGHV1-24/PCK1/IGHG4/IGHV1-69D/LILRB4/FCER1G/NCK2/VTCN1/ITGB2/TREM2/ADAM8/RIPK2/CD86/MMP14/IGHV4-39/SOX4/CD24/SRC/HAVCR2/IGHV3-48/CTSC/IGHV3-49/SYK/NSD2/CD209/IGHV3-23/LGALS9/ITGAM/PDCD1/CLCF1/SLC7A1/EPO/IGHG1/IL18/PTAFR/IGHV1-69/IGHV4-34/IGHV1-3/IGHV3-21/IGHV4-59/IGHV3-43/IGHV1-18/PYCARD/CYRIB	46
BP	GO:0050867	positive regulation of cell activation	47/821	421/18866	3.28166e-09	2.62056e-07	2.24479e-07	IGHV3-30/IGHV3-73/IGHV1-24/PCK1/IGHG4/IGHV1-69D/LILRB4/FCER1G/NCK2/VTCN1/ITGB2/TREM2/ADAM8/RIPK2/CD86/MMP14/IGHV4-39/SOX4/CD24/SRC/HAVCR2/IGHV3-48/CTSC/IGHV3-49/PLEK/SYK/NSD2/CD209/IGHV3-23/LGALS9/ITGAM/PDCD1/CLCF1/SLC7A1/EPO/IGHG1/IL18/PTAFR/IGHV1-69/IGHV4-34/IGHV1-3/IGHV3-21/IGHV4-59/IGHV3-43/IGHV1-18/PYCARD/CYRIB	47
BP	GO:0051225	spindle assembly	22/821	115/18866	4.12641e-09	3.24283e-07	2.77783e-07	SPAG5/AURKA/KIF2A/INCENP/KIF23/AURKB/KIFC1/MYBL2/RACGAP1/CDC20/KIF4A/PRC1/FLNA/BIRC5/NEK2/TPX2/FBXO5/PLK1/MISP/CENPW/ASPM/KIF11	22
BP	GO:1902969	mitotic DNA replication	9/821	16/18866	4.65681e-09	3.60248e-07	3.0859e-07	POLA1/MCM3/RAD51/CDC45/GINS1/MCM6/MCM4/FGFR1/MCM2	9
BP	GO:0006270	DNA replication initiation	13/821	39/18866	5.189e-09	3.95242e-07	3.38567e-07	PRIM1/POLA1/MCM3/CDT1/CDK2/CDC6/MCM7/CDC45/MCM6/MCM4/MCM5/ORC1/MCM2	13
BP	GO:0006910	phagocytosis, recognition	19/821	88/18866	5.80127e-09	4.35183e-07	3.7278e-07	IGHV3-30/IGHV3-73/IGHV1-24/IGHG4/IGHV1-69D/FCN2/IGHV4-39/IGHV3-48/FCN3/IGHV3-49/IGHV3-23/IGHG1/IGHV1-69/IGHV4-34/IGHV1-3/IGHV3-21/IGHV4-59/IGHV3-43/IGHV1-18	19
BP	GO:0051383	kinetochore organization	10/821	22/18866	9.26667e-09	6.80418e-07	5.8285e-07	SMC2/CDT1/CENPA/DLGAP5/CENPH/CENPF/CENPW/NUF2/NDC80/SMC4	10
BP	GO:0006958	complement activation, classical pathway	24/821	141/18866	9.34527e-09	6.80418e-07	5.8285e-07	C6/IGHV3-30/IGHV3-73/IGKV2-29/IGHV1-24/IGLV1-44/IGHG4/IGHV1-69D/C7/IGHV4-39/IGHV3-48/IGHV3-49/IGHV3-23/IGKV3-20/IGKV4-1/IGHG1/IGHV1-69/IGHV4-34/IGHV1-3/IGHV3-21/IGHV4-59/IGHV3-43/IGKV3D-20/IGHV1-18	24
BP	GO:0090307	mitotic spindle assembly	16/821	65/18866	1.25421e-08	8.99943e-07	7.70896e-07	KIF2A/KIF23/AURKB/KIFC1/MYBL2/RACGAP1/CDC20/KIF4A/PRC1/FLNA/BIRC5/NEK2/TPX2/PLK1/MISP/KIF11	16
BP	GO:0016064	immunoglobulin mediated immune response	31/821	227/18866	1.65229e-08	1.16864e-06	1.00106e-06	C6/IGHV3-30/IGHV3-73/IGKV2-29/EXO1/IGHV1-24/IGLV1-44/IGHG4/IGHV1-69D/HPX/FCER1G/C7/IGHV4-39/IGHV3-48/FOXJ1/IGHV3-49/NSD2/IGHV3-23/IGKV3-20/GCNT3/CLCF1/IGKV4-1/IGHG1/IGHV1-69/IGHV4-34/IGHV1-3/IGHV3-21/IGHV4-59/IGHV3-43/IGKV3D-20/IGHV1-18	31
BP	GO:0010948	negative regulation of cell cycle process	41/821	359/18866	1.75375e-08	1.22286e-06	1.04751e-06	SFN/CCNB1/AURKA/AURKB/RBBP8/ESPL1/CHEK1/CDT1/CDK2/CDKN2A/RRM2/CCNF/BUB1/CDC7/CDC6/CDC20/MUC1/BUB1B/RAD51/TTK/E2F1/PTTG1/SOX4/EZH2/MAD2L1/CDK1/NEK2/RBL1/TRIP13/FBXO5/PLK1/CENPF/ORC1/SPDL1/GTSE1/CDC25C/LIF/PCNA/DTL/CDKN2C/NDC80	41
BP	GO:0045931	positive regulation of mitotic cell cycle	26/821	168/18866	1.77835e-08	1.22286e-06	1.04751e-06	CCNB1/AURKA/CDC25B/AURKB/ESPL1/CDT1/CDC7/CDC6/RCC2/ASNS/SPHK1/CDC45/DLGAP5/MAD2L1/CDK1/CDCA5/TGFA/FBXO5/CDC25A/CDC25C/DTL/NUSAP1/FGFR1/UBE2C/PLCB1/NDC80	26
BP	GO:0019724	B cell mediated immunity	31/821	230/18866	2.25733e-08	1.53097e-06	1.31143e-06	C6/IGHV3-30/IGHV3-73/IGKV2-29/EXO1/IGHV1-24/IGLV1-44/IGHG4/IGHV1-69D/HPX/FCER1G/C7/IGHV4-39/IGHV3-48/FOXJ1/IGHV3-49/NSD2/IGHV3-23/IGKV3-20/GCNT3/CLCF1/IGKV4-1/IGHG1/IGHV1-69/IGHV4-34/IGHV1-3/IGHV3-21/IGHV4-59/IGHV3-43/IGKV3D-20/IGHV1-18	31
BP	GO:0042738	exogenous drug catabolic process	10/821	24/18866	2.59586e-08	1.73677e-06	1.48773e-06	CYP3A4/CYP2C9/CYP2A7/CYP2B6/CYP2A6/CYP2S1/CYP2C8/CYP1A2/CYP2E1/CYP2A13	10
BP	GO:0051310	metaphase plate congression	15/821	61/18866	3.63091e-08	2.39689e-06	2.05319e-06	SPAG5/KIF2C/CCNB1/INCENP/AURKB/CDT1/KIFC1/FAM83D/PSRC1/CDCA5/CDCA8/CENPF/SPDL1/NUF2/NDC80	15
BP	GO:0050000	chromosome localization	17/821	79/18866	3.86039e-08	2.48218e-06	2.12625e-06	SPAG5/KIF2C/CCNB1/INCENP/NDE1/AURKB/CDT1/KIFC1/FAM83D/DLGAP5/PSRC1/CDCA5/CDCA8/CENPF/SPDL1/NUF2/NDC80	17
BP	GO:0051303	establishment of chromosome localization	17/821	79/18866	3.86039e-08	2.48218e-06	2.12625e-06	SPAG5/KIF2C/CCNB1/INCENP/NDE1/AURKB/CDT1/KIFC1/FAM83D/DLGAP5/PSRC1/CDCA5/CDCA8/CENPF/SPDL1/NUF2/NDC80	17
BP	GO:0051251	positive regulation of lymphocyte activation	40/821	357/18866	4.44919e-08	2.8241e-06	2.41914e-06	IGHV3-30/IGHV3-73/IGHV1-24/PCK1/IGHG4/IGHV1-69D/LILRB4/NCK2/VTCN1/ADAM8/RIPK2/CD86/MMP14/IGHV4-39/SOX4/CD24/SRC/HAVCR2/IGHV3-48/IGHV3-49/SYK/NSD2/CD209/IGHV3-23/LGALS9/PDCD1/CLCF1/SLC7A1/EPO/IGHG1/IL18/IGHV1-69/IGHV4-34/IGHV1-3/IGHV3-21/IGHV4-59/IGHV3-43/IGHV1-18/PYCARD/CYRIB	40
BP	GO:0140013	meiotic nuclear division	26/821	177/18866	5.31072e-08	3.32828e-06	2.85102e-06	SMC2/AURKA/CDC25B/INCENP/ESPL1/TOP2A/BUB1/CDC20/MND1/BUB1B/RAD51/TTK/PTTG1/CKS2/TRIP13/FANCD2/FBXO5/NCAPH/PLK1/LIF/NUF2/MAEL/ASPM/P3H4/PLCB1/SMC4	26
BP	GO:0008037	cell recognition	30/821	226/18866	5.38147e-08	3.33046e-06	2.85289e-06	IGHV3-30/IGHV3-73/IGHV1-24/TNFRSF21/IGHG4/EMB/IGHV1-69D/NCK2/FOLR1/FCN2/ALDOA/NRCAM/IGHV4-39/HAVCR2/IGHV3-48/FCN3/IGHV3-49/CD209/IGHV3-23/IGHG1/NDN/IGHV1-69/IGHV4-34/IGHV1-3/IGHV3-21/IGHV4-59/ROBO1/CLGN/IGHV3-43/IGHV1-18	30
BP	GO:0042737	drug catabolic process	10/821	26/18866	6.49375e-08	3.9692e-06	3.40004e-06	CYP3A4/CYP2C9/CYP2A7/CYP2B6/CYP2A6/CYP2S1/CYP2C8/CYP1A2/CYP2E1/CYP2A13	10
BP	GO:0050864	regulation of B cell activation	27/821	195/18866	1.03455e-07	6.2464e-06	5.3507e-06	IGHV3-30/IGHV3-73/IGHV1-24/TNFRSF21/IGHG4/IGHV1-69D/MZB1/MMP14/IGHV4-39/IGHV3-48/FOXJ1/IGHV3-49/SYK/NSD2/IGHV3-23/CLCF1/MNDA/IGHG1/SLAMF8/SAMSN1/IGHV1-69/IGHV4-34/IGHV1-3/IGHV3-21/IGHV4-59/IGHV3-43/IGHV1-18	27
BP	GO:0008608	attachment of spindle microtubules to kinetochore	11/821	34/18866	1.13155e-07	6.74978e-06	5.7819e-06	SPAG5/KIF2C/CCNB1/AURKB/CDT1/RACGAP1/RCC2/NEK2/NUF2/ECT2/NDC80	11
BP	GO:0006323	DNA packaging	30/821	240/18866	2.06772e-07	1.21872e-05	1.04397e-05	SMC2/CCNB1/INCENP/ASF1B/TOP2A/CENPA/CDKN2A/CHAF1A/OIP5/H2AX/HMGA1/CDK1/CDCA5/NCAPG2/CENPH/NCAPG/NCAPH/DNMT1/HJURP/CENPW/NCAPD2/HMGB2/NUSAP1/CENPU/SOX9/CHAF1B/MCM2/CENPO/SMC4/CENPM	30
BP	GO:0002449	lymphocyte mediated immunity	39/821	366/18866	2.47208e-07	1.42604e-05	1.22156e-05	C6/IGHV3-30/IGHV3-73/IGKV2-29/EXO1/IGHV1-24/IGLV1-44/IGHG4/IGHV1-69D/HPX/FCER1G/C7/IGHV4-39/HAVCR2/IGHV3-48/SLAMF7/FOXJ1/CTSC/IGHV3-49/NSD2/IGHV3-23/LGALS9/IGKV3-20/GCNT3/LAG3/CLCF1/IGKV4-1/UNC13D/IGHG1/IL18/IGHV1-69/IGHV4-34/IGHV1-3/IGHV3-21/IGHV4-59/IGHV3-43/IGKV3D-20/IGHV1-18/CYRIB	39
BP	GO:0030198	extracellular matrix organization	41/821	395/18866	2.47707e-07	1.42604e-05	1.22156e-05	PRSS2/ITGAX/FSCN1/ANXA2/COL9A2/LOX/DDR1/ITGAV/ITGA3/SPP1/MMP1/POSTN/NPNT/ITGB2/ADAM8/MMP9/SPINT2/MMP14/ITGB4/MMP12/CTSV/TNFRSF11B/PAPLN/DPT/ITGAM/TNC/SULF1/MELTF/CD44/MFAP2/SPINT1/ITGA2/LAMC2/FERMT1/FBLN1/SOX9/MMP7/COMP/P3H4/CREB3L1/COL4A5	41
BP	GO:1901989	positive regulation of cell cycle phase transition	19/821	110/18866	2.5501e-07	1.45121e-05	1.24312e-05	CCNB1/CDC25B/ESPL1/CDT1/CDC7/CDC6/FAM83D/RCC2/CDC45/DLGAP5/EZH2/CDK1/CDCA5/FBXO5/CDC25A/CDC25C/DTL/UBE2C/PLCB1	19
BP	GO:0043062	extracellular structure organization	41/821	396/18866	2.65079e-07	1.49137e-05	1.27752e-05	PRSS2/ITGAX/FSCN1/ANXA2/COL9A2/LOX/DDR1/ITGAV/ITGA3/SPP1/MMP1/POSTN/NPNT/ITGB2/ADAM8/MMP9/SPINT2/MMP14/ITGB4/MMP12/CTSV/TNFRSF11B/PAPLN/DPT/ITGAM/TNC/SULF1/MELTF/CD44/MFAP2/SPINT1/ITGA2/LAMC2/FERMT1/FBLN1/SOX9/MMP7/COMP/P3H4/CREB3L1/COL4A5	41
BP	GO:1901988	negative regulation of cell cycle phase transition	32/821	270/18866	2.80257e-07	1.55905e-05	1.33549e-05	SFN/CCNB1/AURKA/AURKB/CHEK1/CDT1/CDK2/CDKN2A/BUB1/CDC6/CDC20/MUC1/BUB1B/TTK/E2F1/SOX4/EZH2/MAD2L1/CDK1/RBL1/TRIP13/FBXO5/PLK1/CENPF/ORC1/SPDL1/GTSE1/CDC25C/PCNA/DTL/CDKN2C/NDC80	32
BP	GO:0042493	response to drug	41/821	397/18866	2.83587e-07	1.56004e-05	1.33634e-05	REN/CYP3A4/CCNB1/LOX/TYMS/AACS/ITGA3/ADAM9/CRHBP/CYP2C9/CA9/BAK1/MCM7/RAD51/CYP2A7/CYP2B6/SRC/CYP2A6/CDK1/SLC22A1/UCHL1/CYP2S1/TNFRSF11B/ABCC4/ABCC1/CYBB/MT2A/CENPF/ANKRD1/CYP2C8/CYP1A2/CYP2E1/ITGA2/SLAMF8/ALDH3A1/HMGB2/CYP2A13/GPLD1/FZD1/KCNJ11/KCNQ1	41
BP	GO:0045785	positive regulation of cell adhesion	43/821	428/18866	3.1251e-07	1.70026e-05	1.45645e-05	PRSS2/CARMIL1/PCK1/ITGAV/ITGA3/ADAM9/LILRB4/NPNT/NCK2/VTCN1/ITGB2/ADAM8/OLFM4/RIPK2/CD86/CSF1/SOX4/CD24/SRC/HAVCR2/ALOX5/FLNA/SYK/ADGRG1/STX3/CD209/LGALS9/PDCD1/PLAUR/CD44/SLC7A1/EPO/ITGA2/UNC13D/IL18/LIF/FERMT1/PTAFR/CEACAM6/FUT4/TNFRSF18/PYCARD/CYRIB	43
BP	GO:0002920	regulation of humoral immune response	21/821	134/18866	3.33529e-07	1.7947e-05	1.53735e-05	C6/IGHV3-30/PGC/IGKV2-29/IGLV1-44/IGHG4/HPX/C7/IGHV4-39/IGHV3-48/FOXJ1/IGHV3-23/IGKV3-20/IGKV4-1/IGHG1/VSIG4/CFHR4/IGHV1-69/IGHV4-34/IGHV4-59/IGKV3D-20	21
BP	GO:0033044	regulation of chromosome organization	38/821	356/18866	3.37118e-07	1.7947e-05	1.53735e-05	SPI1/CCNB1/MKI67/PHF19/AURKB/ESPL1/CHEK1/TACC3/TOP2A/CDT1/BUB1/CDC6/CDC20/MUC1/BUB1B/TTK/CDC45/PTTG1/HMGA1/DLGAP5/FEN1/SRC/MAD2L1/NEK2/CDCA5/TRIP13/FBXO5/PLK1/DNMT1/DDX11/CENPF/SPDL1/LIF/RMI2/PKIB/MCM2/UBE2C/NDC80	38
BP	GO:0000281	mitotic cytokinesis	15/821	72/18866	3.80425e-07	2.00371e-05	1.71638e-05	INCENP/KIF23/ESPL1/CKAP2/CENPA/RACGAP1/KIF4A/STMN1/PRC1/PLK1/ANLN/CEP55/KIF20A/NUSAP1/ECT2	15
BP	GO:0051988	regulation of attachment of spindle microtubules to kinetochore	7/821	13/18866	3.92949e-07	2.04788e-05	1.75423e-05	SPAG5/CCNB1/AURKB/RACGAP1/RCC2/NEK2/ECT2	7
BP	GO:2001251	negative regulation of chromosome organization	22/821	148/18866	4.51756e-07	2.32984e-05	1.99575e-05	SPI1/CCNB1/AURKB/ESPL1/TOP2A/CDT1/BUB1/CDC20/BUB1B/TTK/PTTG1/HMGA1/SRC/MAD2L1/TRIP13/FBXO5/PLK1/DNMT1/CENPF/SPDL1/MCM2/NDC80	22
BP	GO:0031570	DNA integrity checkpoint	23/821	161/18866	5.13958e-07	2.6233e-05	2.24714e-05	SFN/CCNB1/AURKA/CHEK1/TOP2A/RHNO1/CDT1/CDK2/CDC6/H2AX/MUC1/WDR76/E2F1/CDC45/SOX4/CDK1/FANCD2/PLK1/ORC1/GTSE1/CDC25C/PCNA/DTL	23
BP	GO:0042742	defense response to bacterium	37/821	348/18866	5.29807e-07	2.67661e-05	2.2928e-05	IGHV3-30/IGHV3-73/PI3/PGC/IGHV1-24/IGHG4/IGHV1-69D/CCL20/FCER1G/CHGA/TREM2/FCN2/TLR2/CXCL6/RIPK2/IGHV4-39/HAVCR2/IGHV3-48/COCH/IGHV3-49/SYK/IGHV3-23/IGKV3-20/IGHG1/WFDC2/SLAMF8/HMGB2/S100A9/IGHV1-69/IGHV4-34/IGHV1-3/IGHV3-21/IGHV4-59/IGHV3-43/IGHV1-18/S100A8/PYCARD	37
BP	GO:0030261	chromosome condensation	12/821	47/18866	5.4507e-07	2.70247e-05	2.31495e-05	SMC2/CCNB1/INCENP/TOP2A/CDK1/CDCA5/NCAPG2/NCAPG/NCAPH/NCAPD2/NUSAP1/SMC4	12
BP	GO:1901991	negative regulation of mitotic cell cycle phase transition	30/821	251/18866	5.48443e-07	2.70247e-05	2.31495e-05	SFN/CCNB1/AURKA/AURKB/CDT1/CDK2/CDKN2A/BUB1/CDC6/CDC20/MUC1/BUB1B/TTK/E2F1/SOX4/EZH2/MAD2L1/CDK1/RBL1/TRIP13/FBXO5/PLK1/CENPF/ORC1/SPDL1/GTSE1/CDC25C/PCNA/CDKN2C/NDC80	30
BP	GO:1901992	positive regulation of mitotic cell cycle phase transition	17/821	94/18866	5.51301e-07	2.70247e-05	2.31495e-05	CCNB1/CDC25B/ESPL1/CDT1/CDC7/CDC6/RCC2/CDC45/DLGAP5/CDK1/CDCA5/FBXO5/CDC25A/CDC25C/DTL/UBE2C/PLCB1	17
BP	GO:0006271	DNA strand elongation involved in DNA replication	8/821	19/18866	6.12746e-07	2.97422e-05	2.54773e-05	POLA1/MCM3/RFC4/GINS2/MCM7/GINS1/MCM4/PCNA	8
BP	GO:0002697	regulation of immune effector process	45/821	470/18866	6.46569e-07	3.10793e-05	2.66227e-05	C6/IGHV3-30/PGC/IGKV2-29/PCK1/IGLV1-44/IGHG4/HPX/FCER1G/ITGB2/C7/MZB1/CXCL6/RIPK2/CD86/IGHV4-39/HAVCR2/IGHV3-48/MMP12/FOXJ1/DNASE1L3/SYK/NSD2/IGHV3-23/LGALS9/ITGAM/RAC2/IGKV3-20/MICB/LAG3/CLCF1/IGKV4-1/UNC13D/IGHG1/IL18/SLAMF8/VSIG4/PTAFR/CFHR4/IGHV1-69/IGHV4-34/IGHV4-59/IGKV3D-20/PYCARD/CYRIB	45
BP	GO:0000725	recombinational repair	21/821	140/18866	7.04738e-07	3.35496e-05	2.87388e-05	MCM3/RBBP8/CHEK1/RHNO1/CDC7/H2AX/RECQL4/GINS2/MCM7/RAD51/CDC45/HROB/FEN1/MCM6/RAD51AP1/MCM4/MCM8/MCM5/RMI2/TONSL/MCM2	21
BP	GO:0045930	negative regulation of mitotic cell cycle	36/821	341/18866	8.92373e-07	4.18106e-05	3.58152e-05	SFN/ZWINT/CCNB1/AURKA/AURKB/CHEK1/TOP2A/CDT1/KNTC1/CDK2/CDKN2A/BUB1/CDC6/CDC20/MUC1/BUB1B/TTK/E2F1/PTTG1/SOX4/EZH2/MAD2L1/CDK1/RBL1/TRIP13/FANCD2/FBXO5/PLK1/CENPF/ORC1/SPDL1/GTSE1/CDC25C/PCNA/CDKN2C/NDC80	36
BP	GO:0038094	Fc-gamma receptor signaling pathway	21/821	142/18866	8.95158e-07	4.18106e-05	3.58152e-05	IGHV3-30/IGKV2-29/IGLV1-44/IGHG4/FCGR3A/FCER1G/FCGR2A/HCK/IGHV4-39/SRC/IGHV3-48/SYK/IGHV3-23/IGKV3-20/IGKV4-1/IGHG1/IGHV1-69/IGHV4-34/IGHV4-59/LIMK1/IGKV3D-20	21
BP	GO:0019369	arachidonic acid metabolic process	13/821	58/18866	9.36638e-07	4.33392e-05	3.71246e-05	CYP2C9/CYP4A22/CYP2A7/CYP2B6/ALOX5/CYP2A6/CYP4A11/PTGES/CYP2S1/CYP2C8/CYP1A2/CYP2E1/CYP2A13	13
BP	GO:0044839	cell cycle G2/M phase transition	31/821	273/18866	1.09188e-06	5.00547e-05	4.28771e-05	CCNB1/AURKA/CDC25B/PKMYT1/NDE1/TUBG1/AURKB/CHEK1/CDK2/USH1C/CDC7/CDC6/RCC2/CCNA2/HMMR/CDK1/NEK2/TPX2/CCNB2/FBXO5/PLK1/MELK/FOXM1/CENPF/CDC25A/ORC1/GTSE1/CEP131/CDC25C/DTL/PLCB1	31
BP	GO:0010971	positive regulation of G2/M transition of mitotic cell cycle	9/821	27/18866	1.23761e-06	5.62146e-05	4.81537e-05	CCNB1/CDC25B/CDC7/RCC2/CDK1/FBXO5/CDC25A/CDC25C/DTL	9
BP	GO:0002431	Fc receptor mediated stimulatory signaling pathway	21/821	145/18866	1.26995e-06	5.71595e-05	4.89631e-05	IGHV3-30/IGKV2-29/IGLV1-44/IGHG4/FCGR3A/FCER1G/FCGR2A/HCK/IGHV4-39/SRC/IGHV3-48/SYK/IGHV3-23/IGKV3-20/IGKV4-1/IGHG1/IGHV1-69/IGHV4-34/IGHV4-59/LIMK1/IGKV3D-20	21
BP	GO:0000083	regulation of transcription involved in G1/S transition of mitotic cell cycle	10/821	35/18866	1.57099e-06	6.90423e-05	5.9142e-05	TYMS/POLA1/CDT1/RRM2/CDC6/E2F1/CDC45/FBXO5/ORC1/PCNA	10
BP	GO:0040001	establishment of mitotic spindle localization	10/821	35/18866	1.57099e-06	6.90423e-05	5.9142e-05	NDE1/ESPL1/CENPA/MAD2L1/ARHGEF2/PLK1/MISP/SPDL1/NUSAP1/NDC80	10
BP	GO:0050853	B cell receptor signaling pathway	20/821	135/18866	1.5758e-06	6.90423e-05	5.9142e-05	IGHV3-30/IGHV3-73/IGHV1-24/IGHG4/IGHV1-69D/IGHV4-39/IGHV3-48/IGHV3-49/SYK/IGHV3-23/SH2B2/MNDA/IGHG1/IGHV1-69/IGHV4-34/IGHV1-3/IGHV3-21/IGHV4-59/IGHV3-43/IGHV1-18	20
BP	GO:0002495	antigen processing and presentation of peptide antigen via MHC class II	17/821	103/18866	2.08482e-06	9.05433e-05	7.75598e-05	KIF2C/KIF2A/KIF23/RACGAP1/CTSE/FCER1G/TREM2/KIF4A/HLA-DQA2/AP1M2/HLA-DOA/CTSV/LAG3/HLA-DQB2/HLA-DOB/KIF11/PYCARD	17
BP	GO:0000086	G2/M transition of mitotic cell cycle	29/821	254/18866	2.16005e-06	9.29949e-05	7.966e-05	CCNB1/AURKA/CDC25B/PKMYT1/NDE1/TUBG1/AURKB/CDK2/USH1C/CDC7/CDC6/RCC2/CCNA2/HMMR/CDK1/NEK2/TPX2/CCNB2/FBXO5/PLK1/MELK/FOXM1/CENPF/CDC25A/ORC1/CEP131/CDC25C/DTL/PLCB1	29
BP	GO:0071459	protein localization to chromosome, centromeric region	8/821	22/18866	2.30718e-06	9.63403e-05	8.25256e-05	AURKB/CDT1/CENPA/RCC2/TTK/CDK1/SPDL1/NDC80	8
BP	GO:0002460	adaptive immune response based on somatic recombination of immune receptors built from immunoglobulin superfamily domains	37/821	370/18866	2.32204e-06	9.63403e-05	8.25256e-05	C6/IGHV3-30/IGHV3-73/IGKV2-29/EXO1/IGHV1-24/IGLV1-44/IGHG4/IGHV1-69D/HPX/FCER1G/C7/RIPK2/IGHV4-39/HAVCR2/IGHV3-48/FOXJ1/CTSC/IGHV3-49/NSD2/IGHV3-23/IGKV3-20/GCNT3/CLCF1/IGKV4-1/UNC13D/IGHG1/IL18/IGHV1-69/IGHV4-34/IGHV1-3/IGHV3-21/IGHV4-59/IGHV3-43/IGKV3D-20/IGHV1-18/CYRIB	37
BP	GO:0030449	regulation of complement activation	18/821	115/18866	2.32349e-06	9.63403e-05	8.25256e-05	C6/IGHV3-30/IGKV2-29/IGLV1-44/IGHG4/C7/IGHV4-39/IGHV3-48/IGHV3-23/IGKV3-20/IGKV4-1/IGHG1/VSIG4/CFHR4/IGHV1-69/IGHV4-34/IGHV4-59/IGKV3D-20	18
BP	GO:0006268	DNA unwinding involved in DNA replication	7/821	16/18866	2.33505e-06	9.63403e-05	8.25256e-05	RECQL4/MCM7/RAD51/HMGA1/MCM6/MCM4/MCM2	7
BP	GO:0007076	mitotic chromosome condensation	7/821	16/18866	2.33505e-06	9.63403e-05	8.25256e-05	SMC2/CDCA5/NCAPG/NCAPH/NCAPD2/NUSAP1/SMC4	7
BP	GO:0002504	antigen processing and presentation of peptide or polysaccharide antigen via MHC class II	17/821	104/18866	2.39272e-06	9.79038e-05	8.38649e-05	KIF2C/KIF2A/KIF23/RACGAP1/CTSE/FCER1G/TREM2/KIF4A/HLA-DQA2/AP1M2/HLA-DOA/CTSV/LAG3/HLA-DQB2/HLA-DOB/KIF11/PYCARD	17
BP	GO:0050871	positive regulation of B cell activation	21/821	151/18866	2.47861e-06	0.000100155	8.57935e-05	IGHV3-30/IGHV3-73/IGHV1-24/IGHG4/IGHV1-69D/MMP14/IGHV4-39/IGHV3-48/IGHV3-49/SYK/NSD2/IGHV3-23/CLCF1/IGHG1/IGHV1-69/IGHV4-34/IGHV1-3/IGHV3-21/IGHV4-59/IGHV3-43/IGHV1-18	21
BP	GO:0002433	immune response-regulating cell surface receptor signaling pathway involved in phagocytosis	20/821	139/18866	2.50843e-06	0.000100155	8.57935e-05	IGHV3-30/IGKV2-29/IGLV1-44/IGHG4/FCGR3A/FCGR2A/HCK/IGHV4-39/SRC/IGHV3-48/SYK/IGHV3-23/IGKV3-20/IGKV4-1/IGHG1/IGHV1-69/IGHV4-34/IGHV4-59/LIMK1/IGKV3D-20	20
BP	GO:0038096	Fc-gamma receptor signaling pathway involved in phagocytosis	20/821	139/18866	2.50843e-06	0.000100155	8.57935e-05	IGHV3-30/IGKV2-29/IGLV1-44/IGHG4/FCGR3A/FCGR2A/HCK/IGHV4-39/SRC/IGHV3-48/SYK/IGHV3-23/IGKV3-20/IGKV4-1/IGHG1/IGHV1-69/IGHV4-34/IGHV4-59/LIMK1/IGKV3D-20	20
BP	GO:0072401	signal transduction involved in DNA integrity checkpoint	14/821	73/18866	2.64787e-06	0.000104044	8.91249e-05	SFN/CCNB1/AURKA/CHEK1/CDK2/MUC1/E2F1/SOX4/CDK1/PLK1/GTSE1/CDC25C/PCNA/DTL	14
BP	GO:0072422	signal transduction involved in DNA damage checkpoint	14/821	73/18866	2.64787e-06	0.000104044	8.91249e-05	SFN/CCNB1/AURKA/CHEK1/CDK2/MUC1/E2F1/SOX4/CDK1/PLK1/GTSE1/CDC25C/PCNA/DTL	14
BP	GO:0072395	signal transduction involved in cell cycle checkpoint	14/821	74/18866	3.1365e-06	0.000122274	0.000104741	SFN/CCNB1/AURKA/CHEK1/CDK2/MUC1/E2F1/SOX4/CDK1/PLK1/GTSE1/CDC25C/PCNA/DTL	14
BP	GO:1902751	positive regulation of cell cycle G2/M phase transition	9/821	30/18866	3.35847e-06	0.000129905	0.000111277	CCNB1/CDC25B/CDC7/RCC2/CDK1/FBXO5/CDC25A/CDC25C/DTL	9
BP	GO:0007080	mitotic metaphase plate congression	11/821	47/18866	4.1027e-06	0.000157461	0.000134882	KIF2C/CCNB1/AURKB/CDT1/KIFC1/PSRC1/CDCA5/CDCA8/SPDL1/NUF2/NDC80	11
BP	GO:0051255	spindle midzone assembly	6/821	12/18866	4.9191e-06	0.000187342	0.000160478	INCENP/KIF23/AURKB/RACGAP1/KIF4A/PRC1	6
BP	GO:0006690	icosanoid metabolic process	18/821	122/18866	5.50615e-06	0.000208099	0.000178259	FABP5/ALOX5AP/CYP2C9/CYP4A22/TLR2/CYP2A7/CYP2B6/ALOX5/CYP2A6/CYP4A11/SYK/PTGES/CYP2S1/ABCC1/CYP2C8/CYP1A2/CYP2E1/CYP2A13	18
BP	GO:0031638	zymogen activation	12/821	58/18866	5.98851e-06	0.000223985	0.000191867	ASPH/SERPINE2/BAK1/RIPK2/HGFAC/MMP14/PRSS3/PLAU/ENO1/MELTF/CLEC3B/PYCARD	12
BP	GO:0034501	protein localization to kinetochore	7/821	18/18866	6.01697e-06	0.000223985	0.000191867	AURKB/CDT1/RCC2/TTK/CDK1/SPDL1/NDC80	7
BP	GO:0061640	cytoskeleton-dependent cytokinesis	16/821	100/18866	6.26928e-06	0.000231636	0.000198421	INCENP/KIF23/AURKB/ESPL1/CKAP2/CENPA/RACGAP1/KIF4A/STMN1/PRC1/PLK1/ANLN/CEP55/KIF20A/NUSAP1/ECT2	16
BP	GO:0051653	spindle localization	11/821	50/18866	7.80934e-06	0.0002864	0.000245332	NDE1/ESPL1/CENPA/MAD2L1/ARHGEF2/PLK1/MISP/SPDL1/NUSAP1/ASPM/NDC80	11
BP	GO:0051984	positive regulation of chromosome segregation	9/821	33/18866	8.04924e-06	0.000293028	0.000251009	CCNB1/AURKB/ESPL1/CDT1/CDC6/RCC2/DLGAP5/FEN1/DDX11	9
BP	GO:0000079	regulation of cyclin-dependent protein serine/threonine kinase activity	16/821	102/18866	8.14665e-06	0.000294409	0.000252192	SFN/CCNB1/PKMYT1/CDKN2A/CCNF/CDC6/CCNA2/CKS2/PSRC1/SRC/CCNB2/PLK1/CDKN3/CDC25A/CDC25C/CDKN2C	16
BP	GO:0000724	double-strand break repair via homologous recombination	19/821	138/18866	8.56843e-06	0.000307408	0.000263327	MCM3/RBBP8/CHEK1/CDC7/H2AX/RECQL4/GINS2/MCM7/RAD51/CDC45/FEN1/MCM6/RAD51AP1/MCM4/MCM8/MCM5/RMI2/TONSL/MCM2	19
BP	GO:0022616	DNA strand elongation	8/821	26/18866	9.6523e-06	0.000343802	0.000294503	POLA1/MCM3/RFC4/GINS2/MCM7/GINS1/MCM4/PCNA	8
BP	GO:0002283	neutrophil activation involved in immune response	43/821	490/18866	1.06415e-05	0.000376331	0.000322367	PRSS2/ITGAX/FABP5/ANXA2/PKM/ITGAV/SLC2A5/LPCAT1/FCER1G/FCGR2A/ITGB2/ADAM8/TLR2/OLFM4/MMP9/A1BG/ALDOA/PRSS3/ALOX5/ADGRE5/TMC6/DNASE1L3/CTSC/SYK/CHIT1/CXCL1/ITGAM/PLAU/CYBB/LAIR1/PLAUR/CD44/MNDA/S100A11/UNC13D/S100A9/PTAFR/IMPDH1/CEACAM6/SNAP25/HK3/S100A8/PYCARD	43
BP	GO:0032392	DNA geometric change	17/821	116/18866	1.09253e-05	0.000382992	0.000328073	MCM3/TOP2A/RECQL4/RFC4/GINS2/MCM7/RAD51/HMGA1/DSCC1/MCM6/DDX11/MCM4/MCM8/MCM5/HMGB2/CHTF18/MCM2	17
BP	GO:0045132	meiotic chromosome segregation	15/821	93/18866	1.09846e-05	0.000382992	0.000328073	SMC2/ESPL1/TOP2A/BUB1/BUB1B/TTK/PTTG1/TRIP13/FANCD2/NCAPH/PLK1/NUF2/MAEL/P3H4/SMC4	15
BP	GO:1904029	regulation of cyclin-dependent protein kinase activity	16/821	106/18866	1.34667e-05	0.000466248	0.00039939	SFN/CCNB1/PKMYT1/CDKN2A/CCNF/CDC6/CCNA2/CKS2/PSRC1/SRC/CCNB2/PLK1/CDKN3/CDC25A/CDC25C/CDKN2C	16
BP	GO:0051656	establishment of organelle localization	39/821	432/18866	1.43093e-05	0.00049198	0.000421433	SPAG5/KIF2C/CCNB1/INCENP/NDE1/KIF23/AURKB/ESPL1/CDT1/KIFC1/MYO19/CENPA/CPLX2/FAM83D/FCER1G/CHGA/FOLR1/DLGAP5/PSRC1/AP1M2/MAD2L1/ARHGEF2/CDCA5/CTSC/UCHL1/SYK/CDCA8/TGFA/PLK1/LGALS9/RAC2/BICDL1/CENPF/MISP/SPDL1/UNC13D/NUSAP1/NUF2/NDC80	39
BP	GO:0007100	mitotic centrosome separation	6/821	14/18866	1.48304e-05	0.000506382	0.00043377	AURKA/NDE1/CHEK1/NEK2/CEP85/KIF11	6
BP	GO:0002429	immune response-activating cell surface receptor signaling pathway	42/821	481/18866	1.51664e-05	0.000510808	0.000437561	IGHV3-30/IGHV3-73/IGKV2-29/IGHV1-24/TNFRSF21/IGLV1-44/IGHG4/IGHV1-69D/FCGR3A/LILRB4/FCER1G/FCGR2A/MUC1/HCK/VTCN1/BTNL9/RIPK2/IGHV4-39/HLA-DQA2/SRC/IGHV3-48/IGHV3-49/SYK/CD209/IGHV3-23/IGKV3-20/SH2B2/MICB/MNDA/IGKV4-1/IGHG1/HLA-DQB2/IGHV1-69/GPLD1/IGHV4-34/IGHV1-3/IGHV3-21/IGHV4-59/LIMK1/IGHV3-43/IGKV3D-20/IGHV1-18	42
BP	GO:0002757	immune response-activating signal transduction	42/821	481/18866	1.51664e-05	0.000510808	0.000437561	IGHV3-30/IGHV3-73/IGKV2-29/IGHV1-24/TNFRSF21/IGLV1-44/IGHG4/IGHV1-69D/FCGR3A/LILRB4/FCER1G/FCGR2A/MUC1/HCK/VTCN1/BTNL9/RIPK2/IGHV4-39/HLA-DQA2/SRC/IGHV3-48/IGHV3-49/SYK/CD209/IGHV3-23/IGKV3-20/SH2B2/MICB/MNDA/IGKV4-1/IGHG1/HLA-DQB2/IGHV1-69/GPLD1/IGHV4-34/IGHV1-3/IGHV3-21/IGHV4-59/LIMK1/IGHV3-43/IGKV3D-20/IGHV1-18	42
BP	GO:0007229	integrin-mediated signaling pathway	16/821	108/18866	1.71408e-05	0.000569558	0.000487886	ITGAX/ITGAV/ITGA3/ADAM9/FCER1G/RCC2/HCK/ITGB2/SRC/ITGB4/FLNA/PLEK/SYK/ITGAM/ITGA2/FERMT1	16
BP	GO:0032508	DNA duplex unwinding	16/821	108/18866	1.71408e-05	0.000569558	0.000487886	MCM3/TOP2A/RECQL4/RFC4/GINS2/MCM7/RAD51/HMGA1/DSCC1/MCM6/DDX11/MCM4/MCM8/MCM5/CHTF18/MCM2	16
BP	GO:0042113	B cell activation	32/821	328/18866	1.82401e-05	0.000602044	0.000515714	CHRNA4/IGHV3-30/IGHV3-73/EXO1/IGHV1-24/TNFRSF21/IGHG4/IGHV1-69D/BAK1/MZB1/CD86/MMP14/IGHV4-39/IGHV3-48/FOXJ1/IGHV3-49/SYK/NSD2/IGHV3-23/CLCF1/MNDA/IGHG1/SLAMF8/SAMSN1/CMTM7/IGHV1-69/IGHV4-34/IGHV1-3/IGHV3-21/IGHV4-59/IGHV3-43/IGHV1-18	32
BP	GO:0051293	establishment of spindle localization	10/821	45/18866	1.83917e-05	0.000603029	0.000516558	NDE1/ESPL1/CENPA/MAD2L1/ARHGEF2/PLK1/MISP/SPDL1/NUSAP1/NDC80	10
BP	GO:0042770	signal transduction in response to DNA damage	18/821	133/18866	1.86499e-05	0.000607471	0.000520363	SFN/CCNB1/AURKA/CHEK1/CDK2/MUC1/E2F1/SOX4/CDK1/PLK1/FOXM1/ANKRD1/CD44/GTSE1/CDC25C/PCNA/DTL/NDRG1	18
BP	GO:0006310	DNA recombination	30/821	299/18866	1.93798e-05	0.000627119	0.000537193	EXO1/KPNA2/MCM3/RBBP8/CHEK1/TOP2A/RHNO1/CDC7/H2AX/MND1/RECQL4/GINS2/MCM7/RAD51/CDC45/HROB/FEN1/TRIP13/MCM6/NSD2/FANCD2/RAD51AP1/MCM4/MCM8/CLCF1/MCM5/HMGB2/RMI2/TONSL/MCM2	30
BP	GO:0043312	neutrophil degranulation	42/821	487/18866	2.03726e-05	0.000654965	0.000561047	PRSS2/ITGAX/FABP5/ANXA2/PKM/ITGAV/SLC2A5/LPCAT1/FCER1G/FCGR2A/ITGB2/ADAM8/TLR2/OLFM4/MMP9/A1BG/ALDOA/PRSS3/ALOX5/ADGRE5/TMC6/CTSC/SYK/CHIT1/CXCL1/ITGAM/PLAU/CYBB/LAIR1/PLAUR/CD44/MNDA/S100A11/UNC13D/S100A9/PTAFR/IMPDH1/CEACAM6/SNAP25/HK3/S100A8/PYCARD	42
BP	GO:0017144	drug metabolic process	10/821	46/18866	2.25922e-05	0.000721638	0.000618159	CYP3A4/CYP2C9/CYP2A7/CYP2B6/CYP2A6/CYP2S1/CYP2C8/CYP1A2/CYP2E1/CYP2A13	10
BP	GO:0019886	antigen processing and presentation of exogenous peptide antigen via MHC class II	15/821	99/18866	2.37614e-05	0.000750771	0.000643114	KIF2C/KIF2A/KIF23/RACGAP1/CTSE/FCER1G/KIF4A/HLA-DQA2/AP1M2/HLA-DOA/CTSV/LAG3/HLA-DQB2/HLA-DOB/KIF11	15
BP	GO:0051299	centrosome separation	6/821	15/18866	2.38075e-05	0.000750771	0.000643114	AURKA/NDE1/CHEK1/NEK2/CEP85/KIF11	6
BP	GO:0006977	DNA damage response, signal transduction by p53 class mediator resulting in cell cycle arrest	11/821	56/18866	2.45304e-05	0.00076867	0.000658447	SFN/CCNB1/AURKA/CDK2/MUC1/E2F1/SOX4/CDK1/GTSE1/CDC25C/PCNA	11
BP	GO:1901568	fatty acid derivative metabolic process	21/821	175/18866	2.5289e-05	0.000787458	0.000674541	FABP5/AACS/SLC27A5/ALOX5AP/CYP2C9/CYP4A22/TLR2/CYP2A7/CYP2B6/ALOX5/CYP2A6/CYP4A11/SYK/PTGES/CYP2S1/ABCC1/CYP2C8/CYP1A2/CYP2E1/CYP2A13/ELOVL7	21
BP	GO:1902749	regulation of cell cycle G2/M phase transition	24/821	217/18866	2.70873e-05	0.000838181	0.00071799	CCNB1/AURKA/CDC25B/NDE1/TUBG1/AURKB/CHEK1/CDK2/CDC7/CDC6/RCC2/HMMR/CDK1/NEK2/TPX2/FBXO5/PLK1/CENPF/CDC25A/ORC1/GTSE1/CEP131/CDC25C/DTL	24
BP	GO:0072431	signal transduction involved in mitotic G1 DNA damage checkpoint	11/821	57/18866	2.92142e-05	0.000892837	0.000764809	SFN/CCNB1/AURKA/CDK2/MUC1/E2F1/SOX4/CDK1/GTSE1/CDC25C/PCNA	11
BP	GO:1902400	intracellular signal transduction involved in G1 DNA damage checkpoint	11/821	57/18866	2.92142e-05	0.000892837	0.000764809	SFN/CCNB1/AURKA/CDK2/MUC1/E2F1/SOX4/CDK1/GTSE1/CDC25C/PCNA	11
BP	GO:0000132	establishment of mitotic spindle orientation	8/821	30/18866	3.09754e-05	0.000940854	0.00080594	NDE1/CENPA/MAD2L1/ARHGEF2/PLK1/MISP/SPDL1/NDC80	8
BP	GO:0051231	spindle elongation	5/821	10/18866	3.23654e-05	0.000977079	0.000836971	KIF23/AURKB/RACGAP1/KIF4A/PRC1	5
BP	GO:0052547	regulation of peptidase activity	40/821	466/18866	3.54934e-05	0.00106502	0.000912299	SFN/ATP13A2/PI3/ANXA2/ASPH/RENBP/SERPINE2/CLDN4/CD109/PRR7/LPA/MICAL1/BAK1/MMP9/RIPK2/SPINT2/PTTG1/OPRPN/CST1/SRC/BIRC5/SYK/SERPINI1/PAPLN/MAGEA3/EFNA3/LGALS9/CRYAB/PLAUR/CD44/SPINT1/WFDC2/S100A9/FBLN1/EGLN3/SPP2/ROBO1/ITIH5/S100A8/PYCARD	40
BP	GO:1903039	positive regulation of leukocyte cell-cell adhesion	25/821	235/18866	3.58042e-05	0.00106787	0.000914745	PCK1/LILRB4/NCK2/VTCN1/ITGB2/ADAM8/RIPK2/CD86/SOX4/CD24/SRC/HAVCR2/ALOX5/SYK/CD209/LGALS9/PDCD1/CD44/SLC7A1/EPO/IL18/PTAFR/FUT4/PYCARD/CYRIB	25
BP	GO:0052548	regulation of endopeptidase activity	38/821	434/18866	3.60686e-05	0.00106932	0.000915981	SFN/ATP13A2/PI3/ANXA2/ASPH/RENBP/SERPINE2/CD109/PRR7/LPA/MICAL1/BAK1/MMP9/RIPK2/SPINT2/PTTG1/OPRPN/CST1/SRC/BIRC5/SYK/SERPINI1/PAPLN/MAGEA3/EFNA3/LGALS9/CRYAB/PLAUR/CD44/SPINT1/WFDC2/S100A9/EGLN3/SPP2/ROBO1/ITIH5/S100A8/PYCARD	38
BP	GO:0002523	leukocyte migration involved in inflammatory response	6/821	16/18866	3.6691e-05	0.00108129	0.000926241	ITGB2/ADAM8/ALOX5/SLAMF8/S100A9/S100A8	6
BP	GO:0048002	antigen processing and presentation of peptide antigen	22/821	194/18866	3.9499e-05	0.00115716	0.000991226	KIF2C/KIF2A/ITGAV/KIF23/RACGAP1/CTSE/FCER1G/TREM2/TAP1/KIF4A/HLA-DQA2/AP1M2/HLA-DOA/CTSV/CD209/CYBB/LAG3/NCF2/HLA-DQB2/HLA-DOB/KIF11/PYCARD	22
BP	GO:0007143	female meiotic nuclear division	8/821	31/18866	4.01667e-05	0.00116979	0.00100205	AURKA/CDC25B/TOP2A/TTK/TRIP13/FBXO5/NCAPH/PLK1	8
BP	GO:0072413	signal transduction involved in mitotic cell cycle checkpoint	11/821	59/18866	4.09354e-05	0.00117151	0.00100352	SFN/CCNB1/AURKA/CDK2/MUC1/E2F1/SOX4/CDK1/GTSE1/CDC25C/PCNA	11
BP	GO:1902402	signal transduction involved in mitotic DNA damage checkpoint	11/821	59/18866	4.09354e-05	0.00117151	0.00100352	SFN/CCNB1/AURKA/CDK2/MUC1/E2F1/SOX4/CDK1/GTSE1/CDC25C/PCNA	11
BP	GO:1902403	signal transduction involved in mitotic DNA integrity checkpoint	11/821	59/18866	4.09354e-05	0.00117151	0.00100352	SFN/CCNB1/AURKA/CDK2/MUC1/E2F1/SOX4/CDK1/GTSE1/CDC25C/PCNA	11
BP	GO:0070192	chromosome organization involved in meiotic cell cycle	12/821	70/18866	4.425e-05	0.00125909	0.00107854	SMC2/INCENP/BUB1/BUB1B/RAD51/TRIP13/FANCD2/NCAPH/NCAPD2/MAEL/P3H4/SMC4	12
BP	GO:0033559	unsaturated fatty acid metabolic process	16/821	118/18866	5.23111e-05	0.00147996	0.00126774	FABP5/ALOX5AP/CYP2C9/CYP4A22/CYP2A7/CYP2B6/ALOX5/CYP2A6/CYP4A11/PTGES/CYP2S1/CYP2C8/CYP1A2/CYP2E1/CYP2A13/ELOVL7	16
BP	GO:0031145	anaphase-promoting complex-dependent catabolic process	13/821	83/18866	5.75518e-05	0.00161897	0.00138682	CCNB1/AURKA/AURKB/CDK2/CDC20/BUB1B/PTTG1/MAD2L1/CDK1/FBXO5/PLK1/UBE2S/UBE2C	13
BP	GO:0007159	leukocyte cell-cell adhesion	33/821	364/18866	5.91886e-05	0.00165561	0.0014182	PCK1/TNFRSF21/LILRB4/NCK2/VTCN1/ITGB2/ADAM8/RIPK2/CD86/SOX4/CD24/SRC/HAVCR2/ALOX5/FOXJ1/SYK/CD209/LGALS9/RAC2/PDCD1/LAG3/CD44/SLC7A1/EPO/IL18/PLA2G2D/VSIG4/S100A9/PTAFR/FUT4/S100A8/PYCARD/CYRIB	33
BP	GO:0030330	DNA damage response, signal transduction by p53 class mediator	15/821	107/18866	6.0251e-05	0.00167586	0.00143555	SFN/CCNB1/AURKA/CDK2/MUC1/E2F1/SOX4/CDK1/FOXM1/ANKRD1/CD44/GTSE1/CDC25C/PCNA/NDRG1	15
BP	GO:0000910	cytokinesis	20/821	172/18866	6.14081e-05	0.0016985	0.00145494	AURKA/CDC25B/INCENP/KIF23/AURKB/ESPL1/CKAP2/MYO19/CENPA/RACGAP1/CDC6/KIF4A/STMN1/PRC1/PLK1/ANLN/CEP55/KIF20A/NUSAP1/ECT2	20
BP	GO:0065004	protein-DNA complex assembly	25/821	243/18866	6.22586e-05	0.00171246	0.0014669	ASF1B/MCM3/CDT1/CENPA/CHAF1A/OIP5/H2AX/MCM7/RAD51/CDC45/DLGAP5/MCM6/CENPH/MCM4/CENPF/MCM5/HJURP/CENPW/HMGB2/CENPU/SOX9/CHAF1B/MCM2/CENPO/CENPM	25
BP	GO:0010389	regulation of G2/M transition of mitotic cell cycle	22/821	200/18866	6.27553e-05	0.00171658	0.00147043	CCNB1/AURKA/CDC25B/NDE1/TUBG1/AURKB/CDK2/CDC7/CDC6/RCC2/HMMR/CDK1/NEK2/TPX2/FBXO5/PLK1/CENPF/CDC25A/ORC1/CEP131/CDC25C/DTL	22
BP	GO:0044774	mitotic DNA integrity checkpoint	15/821	108/18866	6.72042e-05	0.00182818	0.00156603	SFN/CCNB1/AURKA/TOP2A/CDK2/CDC6/MUC1/E2F1/SOX4/CDK1/FANCD2/ORC1/GTSE1/CDC25C/PCNA	15
BP	GO:0051445	regulation of meiotic cell cycle	10/821	52/18866	6.92333e-05	0.0018629	0.00159577	CDC25B/CDC20/TTK/TRIP13/FBXO5/CDC25A/CDC25C/LIF/ASPM/PLCB1	10
BP	GO:0090329	regulation of DNA-dependent DNA replication	10/821	52/18866	6.92333e-05	0.0018629	0.00159577	CDT1/CDK2/CDC7/RFC4/DBF4/DSCC1/FBXO5/PCNA/FGFR1/CHTF18	10
BP	GO:0010639	negative regulation of organelle organization	36/821	416/18866	7.30414e-05	0.00195475	0.00167445	SPI1/CAPG/CARMIL1/CCNB1/AURKB/ESPL1/CHEK1/TOP2A/CKAP2/CDT1/CCNF/BUB1/CDC20/BUB1B/TTK/PTTG1/HMGA1/STMN1/PFN2/SRC/MAD2L1/ARHGEF2/NEK2/TPX2/TRIP13/FBXO5/PLK1/DNMT1/CENPF/SPDL1/LIF/MCM2/TMSB10/NDC80/CYRIB/TACSTD2	36
BP	GO:0031571	mitotic G1 DNA damage checkpoint	11/821	63/18866	7.68725e-05	0.00204621	0.0017528	SFN/CCNB1/AURKA/CDK2/MUC1/E2F1/SOX4/CDK1/GTSE1/CDC25C/PCNA	11
BP	GO:0006302	double-strand break repair	26/821	262/18866	8.18738e-05	0.00216769	0.00185685	POLA1/MCM3/RBBP8/CHEK1/CDC7/H2AX/RECQL4/GINS2/MCM7/RAD51/CDC45/FEN1/CDCA5/TRIP13/MCM6/NSD2/FANCD2/RAD51AP1/DDX11/FOXM1/MCM4/MCM8/MCM5/RMI2/TONSL/MCM2	26
BP	GO:0071466	cellular response to xenobiotic stimulus	16/821	123/18866	8.68609e-05	0.00228749	0.00195948	NQO1/CYP3A4/GLYAT/CYP2C9/MCM7/CYP2A7/E2F1/CYP2B6/CYP2A6/CYP2S1/CYP2C8/CYP1A2/CYP2E1/PCNA/ALDH3A1/CYP2A13	16
BP	GO:0044783	G1 DNA damage checkpoint	11/821	64/18866	8.92255e-05	0.00231286	0.00198121	SFN/CCNB1/AURKA/CDK2/MUC1/E2F1/SOX4/CDK1/GTSE1/CDC25C/PCNA	11
BP	GO:0044819	mitotic G1/S transition checkpoint	11/821	64/18866	8.92255e-05	0.00231286	0.00198121	SFN/CCNB1/AURKA/CDK2/MUC1/E2F1/SOX4/CDK1/GTSE1/CDC25C/PCNA	11
BP	GO:0060135	maternal process involved in female pregnancy	11/821	64/18866	8.92255e-05	0.00231286	0.00198121	RGS2/AKR1B1/ITGA3/SPP1/HAVCR2/CTSV/DSG2/LGALS9/STC2/LIF/MMP7	11
BP	GO:0022409	positive regulation of cell-cell adhesion	27/821	279/18866	9.23016e-05	0.00238013	0.00203883	PCK1/LILRB4/NCK2/VTCN1/ITGB2/ADAM8/RIPK2/CD86/SOX4/CD24/SRC/HAVCR2/ALOX5/SYK/CD209/LGALS9/PDCD1/PLAUR/CD44/SLC7A1/EPO/IL18/PTAFR/CEACAM6/FUT4/PYCARD/CYRIB	27
BP	GO:2000105	positive regulation of DNA-dependent DNA replication	5/821	12/18866	9.45579e-05	0.00242568	0.00207785	CDT1/CDK2/CDC7/DBF4/FGFR1	5
BP	GO:0061982	meiosis I cell cycle process	16/821	124/18866	9.57795e-05	0.00244435	0.00209384	AURKA/CDC25B/ESPL1/TOP2A/MND1/RAD51/PTTG1/CKS2/TRIP13/FANCD2/FBXO5/PLK1/CDC25A/CDC25C/MAEL/P3H4	16
BP	GO:0000077	DNA damage checkpoint	18/821	151/18866	0.000102334	0.00259823	0.00222566	SFN/CCNB1/AURKA/CHEK1/RHNO1/CDK2/H2AX/MUC1/WDR76/E2F1/SOX4/CDK1/FANCD2/PLK1/GTSE1/CDC25C/PCNA/DTL	18
BP	GO:0062197	cellular response to chemical stress	32/821	360/18866	0.00011032	0.0027762	0.00237811	NQO1/ATP13A2/AKR1B1/G6PD/SLC2A1/CDK2/STK39/SLC25A24/CCNA2/PYCR1/MMP9/SPHK1/EZH2/SRC/ALOX5/CDK1/ARHGEF2/STK26/FANCD2/MELK/TLDC2/CYBB/SRXN1/MAPK13/EPO/PCNA/ECT2/NCF2/TXNRD1/FZD1/GPX8/ETV5	32
BP	GO:0071824	protein-DNA complex subunit organization	27/821	282/18866	0.000110465	0.0027762	0.00237811	ASF1B/MCM3/CDT1/CENPA/CHAF1A/OIP5/H2AX/MCM7/RAD51/CDC45/HMGA1/DLGAP5/MCM6/CENPH/MCM4/CENPF/MCM5/HJURP/CENPW/HMGB2/CENPU/SOX9/H2AW/CHAF1B/MCM2/CENPO/CENPM	27
BP	GO:0006979	response to oxidative stress	38/821	458/18866	0.000112906	0.00280778	0.00240516	NQO1/CHRNA4/ATP13A2/G6PD/NUDT1/CDK2/ADAM9/BAK1/SLC25A24/CCNA2/PYCR1/MMP9/SPHK1/MMP14/EZH2/SRC/ALOX5/CDK1/STK26/FANCD2/MELK/TLDC2/CYBB/CRYAB/DUOX2/MICB/STC2/SRXN1/MAPK13/CYP2E1/PCNA/ECT2/NCF2/TXNRD1/FZD1/TAT/GPX8/ETV5	38
BP	GO:0001676	long-chain fatty acid metabolic process	15/821	113/18866	0.000113561	0.00280778	0.00240516	CYP3A4/SLC27A5/CYP2C9/CYP4A22/CYP2A7/CYP2B6/ALOX5/CYP2A6/CYP4A11/PTGES/CYP2S1/CYP2C8/CYP1A2/CYP2E1/CYP2A13	15
BP	GO:0036297	interstrand cross-link repair	10/821	55/18866	0.000113767	0.00280778	0.00240516	FANCI/FANCG/UBE2T/FANCE/FAAP24/RAD51/HROB/FANCD2/RAD51AP1/MCM8	10
BP	GO:1903037	regulation of leukocyte cell-cell adhesion	30/821	329/18866	0.00011399	0.00280778	0.00240516	PCK1/TNFRSF21/LILRB4/NCK2/VTCN1/ITGB2/ADAM8/RIPK2/CD86/SOX4/CD24/SRC/HAVCR2/ALOX5/FOXJ1/SYK/CD209/LGALS9/PDCD1/LAG3/CD44/SLC7A1/EPO/IL18/PLA2G2D/VSIG4/PTAFR/FUT4/PYCARD/CYRIB	30
BP	GO:0006735	NADH regeneration	7/821	27/18866	0.000119117	0.00287681	0.00246429	HK2/ENO2/PKM/PFKP/ALDOA/ENO1/HK3	7
BP	GO:0061621	canonical glycolysis	7/821	27/18866	0.000119117	0.00287681	0.00246429	HK2/ENO2/PKM/PFKP/ALDOA/ENO1/HK3	7
BP	GO:0061718	glucose catabolic process to pyruvate	7/821	27/18866	0.000119117	0.00287681	0.00246429	HK2/ENO2/PKM/PFKP/ALDOA/ENO1/HK3	7
BP	GO:1903319	positive regulation of protein maturation	7/821	27/18866	0.000119117	0.00287681	0.00246429	ADAM8/MMP14/SOX4/SRC/ENO1/MELTF/CLEC3B	7
BP	GO:0051294	establishment of spindle orientation	8/821	36/18866	0.000127042	0.00305332	0.00261549	NDE1/CENPA/MAD2L1/ARHGEF2/PLK1/MISP/SPDL1/NDC80	8
BP	GO:0034508	centromere complex assembly	10/821	56/18866	0.000133166	0.00318505	0.00272833	CENPA/OIP5/DLGAP5/CENPH/CENPF/HJURP/CENPW/CENPU/CENPO/CENPM	10
BP	GO:0044706	multi-multicellular organism process	23/821	226/18866	0.000142118	0.00338282	0.00289774	RGS2/AKR1B1/DDR1/SLC2A1/ITGA3/SPP1/SERPINE2/CRHBP/CLDN4/MMP9/HAVCR2/CTSV/DSG2/LGALS9/STC2/EPO/ITGA2/LIF/PTGFR/FBLN1/PTAFR/MMP7/PTHLH	23
BP	GO:0000212	meiotic spindle organization	5/821	13/18866	0.000148157	0.00349299	0.00299211	AURKA/TUBG1/ESPL1/FBXO5/ASPM	5
BP	GO:1900025	negative regulation of substrate adhesion-dependent cell spreading	5/821	13/18866	0.000148157	0.00349299	0.00299211	POSTN/RCC2/MELTF/FBLN1/TACSTD2	5
BP	GO:0061620	glycolytic process through glucose-6-phosphate	7/821	28/18866	0.000152898	0.00358767	0.00307322	HK2/ENO2/PKM/PFKP/ALDOA/ENO1/HK3	7
BP	GO:0045840	positive regulation of mitotic nuclear division	10/821	57/18866	0.000155283	0.00362645	0.00310644	AURKA/AURKB/ESPL1/CDT1/SPHK1/DLGAP5/CDCA5/TGFA/NUSAP1/UBE2C	10
BP	GO:0010951	negative regulation of endopeptidase activity	25/821	258/18866	0.000162339	0.00377343	0.00323234	SFN/PI3/ANXA2/RENBP/SERPINE2/CD109/LPA/MICAL1/MMP9/SPINT2/PTTG1/OPRPN/CST1/SRC/BIRC5/SERPINI1/PAPLN/MAGEA3/CRYAB/PLAUR/CD44/SPINT1/WFDC2/SPP2/ITIH5	25
BP	GO:0009410	response to xenobiotic stimulus	16/821	130/18866	0.000168086	0.00388448	0.00332747	NQO1/CYP3A4/GLYAT/CYP2C9/MCM7/CYP2A7/E2F1/CYP2B6/CYP2A6/CYP2S1/CYP2C8/CYP1A2/CYP2E1/PCNA/ALDH3A1/CYP2A13	16
BP	GO:0098739	import across plasma membrane	18/821	157/18866	0.000168686	0.00388448	0.00332747	RGS2/SLC39A4/SLC6A9/SLC2A1/SLC7A8/SLC2A5/SLC27A5/SLC1A5/FOLR1/SLC36A1/WNK2/SLC6A13/SLC6A6/TRPV2/SLC7A1/FXYD2/ATP1B3/KCNJ11	18
BP	GO:0050769	positive regulation of neurogenesis	39/821	485/18866	0.000177049	0.0040582	0.00347628	RGS2/PCP4/ITGA3/DBN1/SERPINE2/MMD/NBL1/TREM2/TLR2/E2F1/CSF1/NRCAM/TUBB2B/EZH2/PLXNA1/SEMA6A/ARHGEF2/FLNA/RELN/TRPV2/SERPINI1/ANKRD1/CLCF1/EPO/SPINT1/LIF/CRABP2/S100A9/ECT2/VLDLR/ASPM/FZD1/FGFR1/ROBO1/PLXNA3/LIMK1/DKK1/ETV5/RNF157	39
BP	GO:0002886	regulation of myeloid leukocyte mediated immunity	10/821	58/18866	0.000180415	0.0041163	0.00352604	FCER1G/ITGB2/CXCL6/DNASE1L3/SYK/LGALS9/ITGAM/RAC2/UNC13D/PTAFR	10
BP	GO:0098657	import into cell	23/821	230/18866	0.000184437	0.00418875	0.00358811	RGS2/SLC39A4/SLC6A9/SLC2A1/SLC7A8/SLC2A5/SLC27A5/SLC1A5/FOLR1/TREM2/SLC36A1/WNK2/SLC6A13/SLC6A6/SLC38A1/SLC22A1/TRPV2/SLC7A1/FXYD2/ATP1B3/KCNJ11/SNAP25/CACNG4	23
BP	GO:0061615	glycolytic process through fructose-6-phosphate	7/821	29/18866	0.000194035	0.00438661	0.00375759	HK2/ENO2/PKM/PFKP/ALDOA/ENO1/HK3	7
BP	GO:0002237	response to molecule of bacterial origin	31/821	356/18866	0.000202849	0.00456501	0.00391041	CXCL9/REN/PCK1/ADAM9/LY96/HCK/TREM2/CXCL8/TLR2/CXCL6/RIPK2/CD86/CD24/SRC/HAVCR2/PTGES/CXCL1/LGALS9/CXCL5/ANKRD1/CYP1A2/EPO/IL18/PTGFR/HMGB2/S100A9/PTAFR/S100A8/PYCARD/CYRIB/INAVA	31
BP	GO:0010810	regulation of cell-substrate adhesion	22/821	217/18866	0.000207686	0.00465273	0.00398555	CARMIL1/DDR1/ITGA3/CDKN2A/POSTN/NPNT/RCC2/OLFM4/CSF1/MMP14/SRC/FLNA/MMP12/FZD7/PLAU/RAC2/MELTF/UNC13D/FERMT1/FBLN1/CEACAM6/TACSTD2	22
BP	GO:0019882	antigen processing and presentation	23/821	232/18866	0.000209507	0.00467239	0.00400239	KIF2C/KIF2A/ITGAV/KIF23/RAB34/RACGAP1/CTSE/FCER1G/TREM2/TAP1/KIF4A/HLA-DQA2/AP1M2/HLA-DOA/CTSV/CD209/CYBB/LAG3/NCF2/HLA-DQB2/HLA-DOB/KIF11/PYCARD	23
BP	GO:0022617	extracellular matrix disassembly	12/821	82/18866	0.000213796	0.00474666	0.00406601	PRSS2/FSCN1/DDR1/MMP1/ADAM8/MMP9/MMP14/MMP12/CTSV/MELTF/CD44/MMP7	12
BP	GO:0033627	cell adhesion mediated by integrin	11/821	71/18866	0.000232999	0.00512702	0.00439183	ITGAV/ADAM9/NPNT/MUC1/ITGB2/ITGB4/SYK/PLAU/ITGA2/LIF/FERMT1	11
BP	GO:0051785	positive regulation of nuclear division	11/821	71/18866	0.000232999	0.00512702	0.00439183	AURKA/AURKB/ESPL1/CDT1/SPHK1/DLGAP5/CDCA5/TGFA/NUSAP1/UBE2C/PLCB1	11
BP	GO:0005996	monosaccharide metabolic process	27/821	296/18866	0.000244704	0.00536074	0.00459204	HK2/FABP5/AKR1B1/G6PD/ENO2/PCK1/PKM/SLC2A1/GPD2/GNMT/PFKP/HKDC1/PHLDA2/ALDOA/SDS/SRC/PGD/PFKFB3/ENO1/GCGR/SOGA1/TKT/GPLD1/KCNJ11/FUT4/PDK4/HK3	27
BP	GO:0002478	antigen processing and presentation of exogenous peptide antigen	19/821	177/18866	0.000266509	0.00581272	0.00497921	KIF2C/KIF2A/ITGAV/KIF23/RACGAP1/CTSE/FCER1G/TAP1/KIF4A/HLA-DQA2/AP1M2/HLA-DOA/CTSV/CYBB/LAG3/NCF2/HLA-DQB2/HLA-DOB/KIF11	19
BP	GO:0032944	regulation of mononuclear cell proliferation	22/821	221/18866	0.00026911	0.00581817	0.00498388	TNFRSF21/NCK2/VTCN1/MZB1/RIPK2/CD86/CSF1/CD24/HAVCR2/FOXJ1/SYK/CD209/LGALS9/RAC2/CLCF1/MNDA/SLC7A1/EPO/IL18/PLA2G2D/VSIG4/PYCARD	22
BP	GO:0071241	cellular response to inorganic substance	22/821	221/18866	0.00026911	0.00581817	0.00498388	NQO1/ATP13A2/CCNB1/SYT8/CDK2/CRHBP/ALOX5AP/SLC25A24/CCNA2/RAD51/SYT13/MMP9/MT1E/DDX11/CYBB/MT2A/CYP1A2/CPNE7/ECT2/FABP4/GPLD1/MT1X	22
BP	GO:0016572	histone phosphorylation	8/821	40/18866	0.000276801	0.00595843	0.00510403	CCNB1/AURKA/INCENP/AURKB/CHEK1/CDK2/CCNA2/CDK1	8
BP	GO:0098656	anion transmembrane transport	28/821	315/18866	0.00028996	0.00621468	0.00532353	RGS2/SLC7A7/FXYD3/SLC6A9/SLC2A1/SLC7A8/LRRC8B/SLC27A5/EMB/CLDN4/STK39/SLC1A5/FOLR1/SLC36A1/SLC16A3/SLC6A8/ANO1/SLC6A13/SLC6A6/SLC38A1/CLIC1/ABCC1/SLC7A1/FXYD1/MFSD10/PTAFR/CFTR/CLIC3	28
BP	GO:0034502	protein localization to chromosome	12/821	85/18866	0.000301411	0.00643227	0.00550992	AURKB/CDT1/CENPA/RCC2/TTK/EZH2/CDK1/CDCA5/PLK1/MCM8/SPDL1/NDC80	12
BP	GO:0050863	regulation of T cell activation	29/821	332/18866	0.000305163	0.00648439	0.00555456	PCK1/TNFRSF21/LILRB4/NCK2/VTCN1/ADAM8/RIPK2/CD86/SOX4/CD24/SRC/HAVCR2/FOXJ1/HLA-DOA/SYK/CD209/FANCD2/LGALS9/RAC2/PDCD1/LAG3/SLC7A1/EPO/IL18/PLA2G2D/VSIG4/TNFRSF18/PYCARD/CYRIB	29
BP	GO:0019318	hexose metabolic process	24/821	254/18866	0.000316964	0.00670636	0.0057447	HK2/FABP5/AKR1B1/G6PD/ENO2/PCK1/PKM/GPD2/GNMT/PFKP/HKDC1/PHLDA2/ALDOA/SDS/SRC/PFKFB3/ENO1/GCGR/SOGA1/GPLD1/KCNJ11/FUT4/PDK4/HK3	24
BP	GO:0051315	attachment of mitotic spindle microtubules to kinetochore	5/821	15/18866	0.000321438	0.0067177	0.00575442	KIF2C/AURKB/CDT1/NUF2/NDC80	5
BP	GO:0071801	regulation of podosome assembly	5/821	15/18866	0.000321438	0.0067177	0.00575442	FSCN1/HCK/SRC/ARHGEF2/ASAP1	5
BP	GO:0006721	terpenoid metabolic process	15/821	124/18866	0.000321571	0.0067177	0.00575442	RDH16/AKR1B1/CYP3A4/AKR1B10/RBP2/CYP2C9/ADH1B/SCPEP1/CYP2S1/CYP2C8/CYP1A2/CYP2E1/GPC4/CRABP2/AKR1B15	15
BP	GO:0006734	NADH metabolic process	8/821	41/18866	0.000330938	0.00685554	0.00587249	HK2/ENO2/PKM/GPD2/PFKP/ALDOA/ENO1/HK3	8
BP	GO:0089718	amino acid import across plasma membrane	8/821	41/18866	0.000330938	0.00685554	0.00587249	RGS2/SLC6A9/SLC7A8/SLC1A5/SLC36A1/SLC6A13/SLC6A6/SLC7A1	8
BP	GO:0070663	regulation of leukocyte proliferation	23/821	240/18866	0.000342472	0.0070649	0.00605183	TNFRSF21/NCK2/VTCN1/KITLG/MZB1/RIPK2/CD86/CSF1/CD24/HAVCR2/FOXJ1/SYK/CD209/LGALS9/RAC2/CLCF1/MNDA/SLC7A1/EPO/IL18/PLA2G2D/VSIG4/PYCARD	23
BP	GO:0006275	regulation of DNA replication	14/821	112/18866	0.000358801	0.00737105	0.00631408	CDT1/CDK2/CDC7/CDC6/RFC4/CCNA2/DBF4/CDK1/DSCC1/FBXO5/S100A11/PCNA/FGFR1/CHTF18	14
BP	GO:0042129	regulation of T cell proliferation	18/821	167/18866	0.000363987	0.00738056	0.00632223	TNFRSF21/NCK2/VTCN1/RIPK2/CD86/CD24/HAVCR2/FOXJ1/SYK/CD209/LGALS9/RAC2/SLC7A1/EPO/IL18/PLA2G2D/VSIG4/PYCARD	18
BP	GO:0007565	female pregnancy	20/821	196/18866	0.000364276	0.00738056	0.00632223	RGS2/AKR1B1/DDR1/SLC2A1/ITGA3/SPP1/CRHBP/CLDN4/MMP9/HAVCR2/CTSV/DSG2/LGALS9/STC2/EPO/ITGA2/LIF/FBLN1/MMP7/PTHLH	20
BP	GO:0071897	DNA biosynthetic process	20/821	196/18866	0.000364276	0.00738056	0.00632223	LOX/TYMS/POLA1/AURKB/TK1/LIN9/RFC4/SPHK1/POLD1/HROB/PCLAF/SRC/NEK2/DSCC1/CENPF/ANKRD1/PCNA/DTL/CHTF18/PKIB	20
BP	GO:0010466	negative regulation of peptidase activity	25/821	272/18866	0.000365227	0.00738056	0.00632223	SFN/PI3/ANXA2/RENBP/SERPINE2/CD109/LPA/MICAL1/MMP9/SPINT2/PTTG1/OPRPN/CST1/SRC/BIRC5/SERPINI1/PAPLN/MAGEA3/CRYAB/PLAUR/CD44/SPINT1/WFDC2/SPP2/ITIH5	25
BP	GO:0060249	anatomical structure homeostasis	37/821	469/18866	0.000371902	0.00748491	0.00641161	PROM1/AKR1B1/EXO1/LOX/PRIM1/POLA1/SLC2A1/AURKB/CIB2/USH1C/SPP1/LPCAT1/STK39/RECQL4/RFC4/TYRO3/ADAM8/RAD51/ALDOA/CSF1/POLD1/OPRPN/FEN1/SRC/NEK2/TFF1/SYK/TNFRSF11B/RAC2/TFF2/LTO1/PCNA/NCS1/SOX9/PDK4/PKIB/INAVA	37
BP	GO:2000134	negative regulation of G1/S transition of mitotic cell cycle	15/821	126/18866	0.000382791	0.00767287	0.00657262	SFN/CCNB1/AURKA/CDK2/CDKN2A/MUC1/E2F1/SOX4/EZH2/CDK1/RBL1/GTSE1/CDC25C/PCNA/CDKN2C	15
BP	GO:0015849	organic acid transport	30/821	353/18866	0.000385674	0.00769948	0.00659541	RGS2/FABP5/SLC7A7/SLC6A9/SLC2A1/SLC7A8/SLC27A5/EMB/STK39/SLC1A5/NMB/GLS2/FOLR1/SLC36A1/SLC25A47/SLC16A3/SLC6A8/SLC6A13/SLC6A6/SLC38A1/CYP4A11/SYK/SLCO1B3/ABCC4/ABCC1/SLC7A1/PLA2G2D/FABP4/SNAP25/SLC10A1	30
BP	GO:0006336	DNA replication-independent nucleosome assembly	9/821	53/18866	0.000424164	0.00840014	0.00719561	ASF1B/CENPA/OIP5/CENPH/HJURP/CENPW/CENPU/CENPO/CENPM	9
BP	GO:1900024	regulation of substrate adhesion-dependent cell spreading	9/821	53/18866	0.000424164	0.00840014	0.00719561	CARMIL1/POSTN/RCC2/OLFM4/FLNA/MELTF/UNC13D/FBLN1/TACSTD2	9
BP	GO:0007586	digestion	16/821	141/18866	0.000427817	0.00843873	0.00722866	PRSS2/CYP39A1/PGC/SLC2A5/STK39/GUCA2A/SOAT2/PRSS3/TFF1/CHIT1/GCNT3/TFF2/SOX9/KCNQ1/MOGAT2/INAVA	16
BP	GO:0042102	positive regulation of T cell proliferation	13/821	101/18866	0.000432832	0.00850377	0.00728437	NCK2/VTCN1/RIPK2/CD86/CD24/HAVCR2/SYK/CD209/LGALS9/SLC7A1/EPO/IL18/PYCARD	13
BP	GO:1904666	regulation of ubiquitin protein ligase activity	6/821	24/18866	0.000457474	0.00895239	0.00766866	CDC20/MAD2L1/FBXO5/PLK1/UBE2S/UBE2C	6
BP	GO:0002687	positive regulation of leukocyte migration	16/821	142/18866	0.000463118	0.00895403	0.00767007	PLA2G7/CCL20/STK39/TREM2/ADAM8/CXCL8/KITLG/CSF1/MMP14/LGALS9/RAC2/ITGA2/PTAFR/FUT4/TNFRSF18/PYCARD	16
BP	GO:0007292	female gamete generation	16/821	142/18866	0.000463118	0.00895403	0.00767007	RGS2/CCNB1/AURKA/CDC25B/TOP2A/PAQR5/TTK/HROB/SRC/TRIP13/FBXO5/NCAPH/PLK1/MCM8/ASPM/AFP	16
BP	GO:0034080	CENP-A containing nucleosome assembly	8/821	43/18866	0.000465121	0.00895403	0.00767007	CENPA/OIP5/CENPH/HJURP/CENPW/CENPU/CENPO/CENPM	8
BP	GO:0061641	CENP-A containing chromatin organization	8/821	43/18866	0.000465121	0.00895403	0.00767007	CENPA/OIP5/CENPH/HJURP/CENPW/CENPU/CENPO/CENPM	8
BP	GO:0019884	antigen processing and presentation of exogenous antigen	19/821	185/18866	0.000466601	0.00895403	0.00767007	KIF2C/KIF2A/ITGAV/KIF23/RACGAP1/CTSE/FCER1G/TAP1/KIF4A/HLA-DQA2/AP1M2/HLA-DOA/CTSV/CYBB/LAG3/NCF2/HLA-DQB2/HLA-DOB/KIF11	19
BP	GO:0034724	DNA replication-independent nucleosome organization	9/821	54/18866	0.000489635	0.00935977	0.00801763	ASF1B/CENPA/OIP5/CENPH/HJURP/CENPW/CENPU/CENPO/CENPM	9
BP	GO:0034599	cellular response to oxidative stress	27/821	310/18866	0.000507644	0.00966672	0.00828056	NQO1/ATP13A2/G6PD/CDK2/SLC25A24/CCNA2/PYCR1/MMP9/SPHK1/EZH2/SRC/ALOX5/CDK1/STK26/FANCD2/MELK/TLDC2/CYBB/SRXN1/MAPK13/PCNA/ECT2/NCF2/TXNRD1/FZD1/GPX8/ETV5	27
BP	GO:0032465	regulation of cytokinesis	12/821	90/18866	0.000514685	0.00976323	0.00836324	AURKA/CDC25B/INCENP/KIF23/AURKB/MYO19/RACGAP1/CDC6/PRC1/PLK1/KIF20A/ECT2	12
BP	GO:0042908	xenobiotic transport	7/821	34/18866	0.00055332	0.0104561	0.00895672	SLC2A1/SLC36A1/SLC6A13/SLC6A6/SLC22A1/ABCC4/ABCC1	7
BP	GO:0031109	microtubule polymerization or depolymerization	14/821	117/18866	0.000562299	0.0105853	0.00906745	SKA3/KIF2C/KIF2A/NDE1/TUBG1/CKAP2/SKA1/STMN1/PSRC1/ARHGEF2/TPX2/KIF18B/FBXO5/CRYAB	14
BP	GO:0010954	positive regulation of protein processing	6/821	25/18866	0.000579968	0.0108766	0.00931695	ADAM8/MMP14/SRC/ENO1/MELTF/CLEC3B	6
BP	GO:0050670	regulation of lymphocyte proliferation	21/821	219/18866	0.000604268	0.0112743	0.00965766	TNFRSF21/NCK2/VTCN1/MZB1/RIPK2/CD86/CD24/HAVCR2/FOXJ1/SYK/CD209/LGALS9/RAC2/CLCF1/MNDA/SLC7A1/EPO/IL18/PLA2G2D/VSIG4/PYCARD	21
BP	GO:0035999	tetrahydrofolate interconversion	4/821	10/18866	0.000605731	0.0112743	0.00965766	TYMS/MTHFD2/MTHFD1L/FTCD	4
BP	GO:0051382	kinetochore assembly	5/821	17/18866	0.000615972	0.011422	0.00978416	CENPA/DLGAP5/CENPH/CENPF/CENPW	5
BP	GO:1902807	negative regulation of cell cycle G1/S phase transition	15/821	132/18866	0.000629902	0.0116367	0.00996809	SFN/CCNB1/AURKA/CDK2/CDKN2A/MUC1/E2F1/SOX4/EZH2/CDK1/RBL1/GTSE1/CDC25C/PCNA/CDKN2C	15
BP	GO:0043090	amino acid import	8/821	45/18866	0.000640346	0.0117421	0.0100583	RGS2/SLC6A9/SLC7A8/SLC1A5/SLC36A1/SLC6A13/SLC6A6/SLC7A1	8
BP	GO:0070316	regulation of G0 to G1 transition	8/821	45/18866	0.000640346	0.0117421	0.0100583	RBBP8/CHEK1/RHNO1/RRM2/CDC7/RAD51/E2F1/EZH2	8
BP	GO:0072331	signal transduction by p53 class mediator	24/821	267/18866	0.000652812	0.0119265	0.0102163	SFN/CCNB1/EXO1/AURKA/AURKB/RBBP8/CHEK1/RHNO1/CDK2/MUC1/RFC4/E2F1/SOX4/CDK1/TPX2/FOXM1/ANKRD1/CD44/GTSE1/CDC25C/PCNA/RMI2/NDRG1/PYCARD	24
BP	GO:0007127	meiosis I	14/821	119/18866	0.000667543	0.0121508	0.0104084	AURKA/CDC25B/ESPL1/TOP2A/MND1/RAD51/PTTG1/CKS2/TRIP13/FANCD2/FBXO5/PLK1/MAEL/P3H4	14
BP	GO:0010812	negative regulation of cell-substrate adhesion	10/821	68/18866	0.00067969	0.0123265	0.010559	CDKN2A/POSTN/RCC2/MMP14/SRC/MMP12/FZD7/MELTF/FBLN1/TACSTD2	10
BP	GO:1902806	regulation of cell cycle G1/S phase transition	20/821	206/18866	0.000690293	0.0124539	0.0106681	SFN/CCNB1/AURKA/PLPP2/CDK2/CDKN2A/CDC6/FAM83D/MUC1/E2F1/CDC45/SOX4/EZH2/CDK1/RBL1/GTSE1/CDC25C/PCNA/CDKN2C/PLCB1	20
BP	GO:0034446	substrate adhesion-dependent cell spreading	13/821	106/18866	0.000691743	0.0124539	0.0106681	CARMIL1/ITGAV/POSTN/RCC2/TYRO3/OLFM4/SRC/FLNA/FZD7/MELTF/UNC13D/FBLN1/TACSTD2	13
BP	GO:0010038	response to metal ion	30/821	366/18866	0.000700188	0.0125602	0.0107592	NQO1/ATP13A2/CCNB1/SYT8/G6PD/NUDT1/ADAM9/CRHBP/ALOX5AP/SLC25A24/SYT13/MMP9/CDK1/TFF1/MT1E/PTGES/TNFRSF11B/CYBB/MT2A/CYP1A2/CPNE7/PCNA/ITPR3/ECT2/FABP4/GPLD1/NDRG1/TAT/MT1X/S100A8	30
BP	GO:0046942	carboxylic acid transport	29/821	350/18866	0.000719429	0.0128324	0.0109923	RGS2/FABP5/SLC7A7/SLC6A9/SLC2A1/SLC7A8/SLC27A5/EMB/SLC1A5/NMB/GLS2/FOLR1/SLC36A1/SLC25A47/SLC16A3/SLC6A8/SLC6A13/SLC6A6/SLC38A1/CYP4A11/SYK/SLCO1B3/ABCC4/ABCC1/SLC7A1/PLA2G2D/FABP4/SNAP25/SLC10A1	29
BP	GO:0097529	myeloid leukocyte migration	21/821	222/18866	0.000721624	0.0128324	0.0109923	CXCL9/PLA2G7/CCL20/FCER1G/CHGA/NBL1/ITGB2/TREM2/ADAM8/CXCL8/CXCL6/CSF1/MMP14/SYK/CXCL1/CXCL5/RAC2/SLAMF8/S100A9/PLCB1/S100A8	21
BP	GO:0007162	negative regulation of cell adhesion	26/821	301/18866	0.000723134	0.0128324	0.0109923	TNFRSF21/CDKN2A/SERPINE2/POSTN/RCC2/MUC1/VTCN1/SPINT2/CD86/MMP14/PLXNA1/SRC/SEMA6A/HAVCR2/MMP12/FOXJ1/FZD7/LGALS9/TNC/MELTF/LAG3/PLA2G2D/VSIG4/FBLN1/PLXNA3/TACSTD2	26
BP	GO:0051156	glucose 6-phosphate metabolic process	6/821	26/18866	0.000726461	0.0128454	0.0110034	HK2/G6PD/HKDC1/PGD/TKT/HK3	6
BP	GO:0032496	response to lipopolysaccharide	28/821	334/18866	0.000736152	0.0129704	0.0111105	CXCL9/REN/PCK1/ADAM9/LY96/HCK/TREM2/CXCL8/TLR2/CXCL6/RIPK2/CD86/SRC/HAVCR2/PTGES/CXCL1/LGALS9/CXCL5/ANKRD1/CYP1A2/EPO/IL18/PTGFR/HMGB2/S100A9/PTAFR/S100A8/PYCARD	28
BP	GO:0071158	positive regulation of cell cycle arrest	11/821	81/18866	0.000744039	0.0130513	0.0111798	SFN/CCNB1/AURKA/CDK2/MUC1/E2F1/SOX4/CDK1/GTSE1/CDC25C/PCNA	11
BP	GO:0045023	G0 to G1 transition	8/821	46/18866	0.000746017	0.0130513	0.0111798	RBBP8/CHEK1/RHNO1/RRM2/CDC7/RAD51/E2F1/EZH2	8
BP	GO:0031349	positive regulation of defense response	31/821	385/18866	0.000772502	0.0134671	0.011536	PGC/PLA2G7/C2CD4A/HPX/FCER1G/MUC1/HCK/TREM2/ADAM8/TLR2/RIPK2/SRC/HAVCR2/MMP12/GBP5/COCH/CTSC/SYK/CD209/ABCC1/LAG3/MAPK13/MNDA/ITGA2/IL18/HMGB2/S100A9/FABP4/IKBKE/S100A8/PYCARD	31
BP	GO:0120254	olefinic compound metabolic process	14/821	121/18866	0.000789009	0.0137066	0.0117411	CYP2C9/CYP4A22/CYP2A7/CYP2B6/ALOX5/CYP2A6/CYP4A11/PTGES/CYP2S1/CYP2C8/CYP1A2/CYP2E1/CYP2A13/AFP	14
BP	GO:0006007	glucose catabolic process	7/821	36/18866	0.000796065	0.0137808	0.0118047	HK2/ENO2/PKM/PFKP/ALDOA/ENO1/HK3	7
BP	GO:0001523	retinoid metabolic process	13/821	108/18866	0.00082676	0.0142623	0.0122172	RDH16/AKR1B1/CYP3A4/AKR1B10/RBP2/ADH1B/SCPEP1/CYP2S1/CYP2C8/CYP1A2/GPC4/CRABP2/AKR1B15	13
BP	GO:0070665	positive regulation of leukocyte proliferation	16/821	150/18866	0.000847002	0.0145104	0.0124297	NCK2/VTCN1/KITLG/RIPK2/CD86/CSF1/CD24/HAVCR2/SYK/CD209/LGALS9/CLCF1/SLC7A1/EPO/IL18/PYCARD	16
BP	GO:1905039	carboxylic acid transmembrane transport	16/821	150/18866	0.000847002	0.0145104	0.0124297	RGS2/SLC7A7/SLC6A9/SLC2A1/SLC7A8/SLC27A5/EMB/SLC1A5/FOLR1/SLC36A1/SLC16A3/SLC6A8/SLC6A13/SLC6A6/SLC38A1/SLC7A1	16
BP	GO:1990266	neutrophil migration	14/821	122/18866	0.000856422	0.0145713	0.0124818	CXCL9/CCL20/FCER1G/ITGB2/ADAM8/CXCL8/CXCL6/SYK/CXCL1/CXCL5/RAC2/SLAMF8/S100A9/S100A8	14
BP	GO:0031055	chromatin remodeling at centromere	8/821	47/18866	0.000865269	0.0145713	0.0124818	CENPA/OIP5/CENPH/HJURP/CENPW/CENPU/CENPO/CENPM	8
BP	GO:0042572	retinol metabolic process	8/821	47/18866	0.000865269	0.0145713	0.0124818	RDH16/AKR1B1/CYP3A4/AKR1B10/ADH1B/CYP2C8/CYP1A2/AKR1B15	8
BP	GO:0043300	regulation of leukocyte degranulation	8/821	47/18866	0.000865269	0.0145713	0.0124818	FCER1G/ITGB2/SYK/LGALS9/ITGAM/RAC2/UNC13D/PTAFR	8
BP	GO:0045933	positive regulation of muscle contraction	8/821	47/18866	0.000865269	0.0145713	0.0124818	RGS2/NPNT/CHGA/SPHK1/ENO1/ITGA2/PTAFR/KCNQ1	8
BP	GO:0022407	regulation of cell-cell adhesion	34/821	439/18866	0.00087252	0.0146436	0.0125437	PCK1/TNFRSF21/SERPINE2/LILRB4/NCK2/VTCN1/ITGB2/ADAM8/RIPK2/SPINT2/CD86/SOX4/CD24/SRC/HAVCR2/ALOX5/FOXJ1/SYK/CD209/LGALS9/PDCD1/PLAUR/LAG3/CD44/SLC7A1/EPO/IL18/PLA2G2D/VSIG4/PTAFR/CEACAM6/FUT4/PYCARD/CYRIB	34
BP	GO:0042098	T cell proliferation	19/821	195/18866	0.00088994	0.0148854	0.0127509	ELF4/TNFRSF21/NCK2/VTCN1/RIPK2/CD86/CD24/HAVCR2/FOXJ1/SYK/CD209/LGALS9/RAC2/SLC7A1/EPO/IL18/PLA2G2D/VSIG4/PYCARD	19
BP	GO:0032201	telomere maintenance via semi-conservative replication	6/821	27/18866	0.000899988	0.0150028	0.0128515	PRIM1/POLA1/RFC4/POLD1/FEN1/PCNA	6
BP	GO:1903825	organic acid transmembrane transport	16/821	151/18866	0.000910078	0.0151201	0.012952	RGS2/SLC7A7/SLC6A9/SLC2A1/SLC7A8/SLC27A5/EMB/SLC1A5/FOLR1/SLC36A1/SLC16A3/SLC6A8/SLC6A13/SLC6A6/SLC38A1/SLC7A1	16
BP	GO:0045835	negative regulation of meiotic nuclear division	4/821	11/18866	0.000919172	0.0152201	0.0130377	TTK/TRIP13/FBXO5/LIF	4
BP	GO:0032946	positive regulation of mononuclear cell proliferation	15/821	137/18866	0.00092912	0.0153336	0.0131348	NCK2/VTCN1/RIPK2/CD86/CSF1/CD24/HAVCR2/SYK/CD209/LGALS9/CLCF1/SLC7A1/EPO/IL18/PYCARD	15
BP	GO:0006882	cellular zinc ion homeostasis	7/821	37/18866	0.000945422	0.0155508	0.0133209	ATP13A2/SLC39A4/MT1E/MT2A/S100A9/MT1X/S100A8	7
BP	GO:0046456	icosanoid biosynthetic process	9/821	59/18866	0.0009533	0.0156284	0.0133874	FABP5/ALOX5AP/CYP2C9/CYP4A22/ALOX5/CYP4A11/SYK/PTGES/CYP2C8	9
BP	GO:0006090	pyruvate metabolic process	16/821	152/18866	0.000977099	0.0159657	0.0136763	HK2/PDP1/ENO2/PCK1/PKM/PFKP/HKDC1/ME1/SLC16A3/ALDOA/SDS/PFKFB3/ENO1/PDK4/HK3/NUP210	16
BP	GO:0050851	antigen receptor-mediated signaling pathway	27/821	325/18866	0.00103881	0.0169183	0.0144923	IGHV3-30/IGHV3-73/IGHV1-24/TNFRSF21/IGHG4/IGHV1-69D/LILRB4/VTCN1/BTNL9/RIPK2/IGHV4-39/HLA-DQA2/IGHV3-48/IGHV3-49/SYK/IGHV3-23/SH2B2/MNDA/IGHG1/HLA-DQB2/IGHV1-69/IGHV4-34/IGHV1-3/IGHV3-21/IGHV4-59/IGHV3-43/IGHV1-18	27
BP	GO:0031589	cell-substrate adhesion	29/821	359/18866	0.00107044	0.0173762	0.0148845	CARMIL1/DDR1/ITGAV/ITGA3/ADAM9/CDKN2A/POSTN/NPNT/RCC2/TYRO3/ITGB2/OLFM4/CSF1/MMP14/SRC/ITGB4/FLNA/MMP12/FZD7/PLAU/RAC2/MELTF/CD44/ITGA2/UNC13D/FERMT1/FBLN1/CEACAM6/TACSTD2	29
BP	GO:0071800	podosome assembly	5/821	19/18866	0.00107661	0.0174192	0.0149214	FSCN1/HCK/SRC/ARHGEF2/ASAP1	5
BP	GO:0006006	glucose metabolic process	20/821	214/18866	0.00110906	0.0178277	0.0152713	HK2/FABP5/G6PD/ENO2/PCK1/PKM/GPD2/GNMT/PFKP/PHLDA2/ALDOA/SDS/SRC/ENO1/GCGR/SOGA1/GPLD1/KCNJ11/PDK4/HK3	20
BP	GO:0050870	positive regulation of T cell activation	20/821	214/18866	0.00110906	0.0178277	0.0152713	PCK1/LILRB4/NCK2/VTCN1/ADAM8/RIPK2/CD86/SOX4/CD24/SRC/HAVCR2/SYK/CD209/LGALS9/PDCD1/SLC7A1/EPO/IL18/PYCARD/CYRIB	20
BP	GO:0032733	positive regulation of interleukin-10 production	7/821	38/18866	0.00111598	0.017881	0.0153169	FCER1G/TREM2/TLR2/SYK/LGALS9/PYCARD/INAVA	7
BP	GO:0061351	neural precursor cell proliferation	16/821	154/18866	0.00112376	0.0179475	0.015374	NDE1/DBN1/RACGAP1/SHCBP1/TRIM71/FZD6/SPINT2/ARHGEF2/FLNA/IGF2BP1/ADGRG1/MELK/TRNP1/SPINT1/ASPM/FGFR1	16
BP	GO:0060326	cell chemotaxis	26/821	311/18866	0.00116524	0.0185502	0.0158902	CXCL9/LOX/PLA2G7/CCL20/FCER1G/STK39/CHGA/NBL1/ITGB2/ADAM8/CXCL8/CXCL6/CSF1/ALOX5/SYK/CXCL1/ABCC1/LGALS9/CXCL5/ARHGEF16/RAC2/SLAMF8/HMGB2/S100A9/FGFR1/S100A8	26
BP	GO:0006898	receptor-mediated endocytosis	27/821	328/18866	0.0011897	0.0188788	0.0161717	IGHV3-30/IGKV2-29/ANXA2/IGLV1-44/HPX/FCER1G/ITGB2/FOLR1/CXCL8/IGHV4-39/WDR54/IGHV3-48/SYK/IGHV3-23/ITGAM/IGKV3-20/IGKV4-1/MTMR2/DAB2/IGHV1-69/VLDLR/IGHV4-34/IGHV4-59/SNAP25/CACNG4/IGKV3D-20/DKK1	27
BP	GO:1901654	response to ketone	19/821	200/18866	0.00120378	0.0190412	0.0163108	AKR1B1/TYMS/PCK1/AACS/FBXO32/SPP1/CLDN4/CA9/TLR2/SRC/DSG2/CYBB/TNC/EPO/PCNA/PTGFR/PTAFR/CFTR/KCNJ11	19
BP	GO:2000045	regulation of G1/S transition of mitotic cell cycle	18/821	185/18866	0.00122105	0.0192136	0.0164585	SFN/CCNB1/AURKA/CDK2/CDKN2A/CDC6/MUC1/E2F1/CDC45/SOX4/EZH2/CDK1/RBL1/GTSE1/CDC25C/PCNA/CDKN2C/PLCB1	18
BP	GO:2000241	regulation of reproductive process	17/821	170/18866	0.00122244	0.0192136	0.0164585	AURKA/CDC25B/CDC20/PHLDA2/TTK/SRC/TRIP13/FBXO5/LHFPL2/SULF1/CDC25A/CDC25C/LIF/SOX9/PTAFR/ASPM/PLCB1	17
BP	GO:0042110	T cell activation	36/821	483/18866	0.00123635	0.0193707	0.0165931	ELF4/PCK1/TNFRSF21/PRR7/LILRB4/FCER1G/NCK2/VTCN1/ADAM8/RIPK2/CD86/SOX4/CD24/SRC/CD7/HAVCR2/FOXJ1/HLA-DOA/SYK/FZD7/CD209/FANCD2/LGALS9/RAC2/PDCD1/MICB/LAG3/CD44/SLC7A1/EPO/IL18/PLA2G2D/VSIG4/TNFRSF18/PYCARD/CYRIB	36
BP	GO:0030595	leukocyte chemotaxis	21/821	232/18866	0.00126614	0.0197749	0.0169393	CXCL9/PLA2G7/CCL20/FCER1G/STK39/CHGA/NBL1/ITGB2/ADAM8/CXCL8/CXCL6/CSF1/ALOX5/SYK/CXCL1/LGALS9/CXCL5/RAC2/SLAMF8/S100A9/S100A8	21
BP	GO:0070661	leukocyte proliferation	26/821	313/18866	0.0012774	0.019888	0.0170362	ELF4/TNFRSF21/NCK2/VTCN1/TREM2/KITLG/MZB1/RIPK2/CD86/CSF1/CD24/HAVCR2/FOXJ1/SYK/CD209/LGALS9/RAC2/CLCF1/MNDA/SLC7A1/EPO/IL18/PLA2G2D/VSIG4/IMPDH1/PYCARD	26
BP	GO:0051302	regulation of cell division	17/821	171/18866	0.00130383	0.0201386	0.0172508	SFN/AURKA/CDC25B/INCENP/KIF23/AURKB/MYO19/RACGAP1/CDC6/PRC1/RBL1/TGFA/KIF18B/PLK1/KIF20A/ECT2/ASPM	17
BP	GO:0030866	cortical actin cytoskeleton organization	7/821	39/18866	0.00130976	0.0201386	0.0172508	FMNL2/KIF23/EPB41L2/RACGAP1/PLEK/ANLN/ECT2	7
BP	GO:0032506	cytokinetic process	7/821	39/18866	0.00130976	0.0201386	0.0172508	KIF23/AURKB/RACGAP1/ANLN/CEP55/KIF20A/ECT2	7
BP	GO:0055069	zinc ion homeostasis	7/821	39/18866	0.00130976	0.0201386	0.0172508	ATP13A2/SLC39A4/MT1E/MT2A/S100A9/MT1X/S100A8	7
BP	GO:0019674	NAD metabolic process	8/821	50/18866	0.00131715	0.0201895	0.0172944	HK2/ENO2/PKM/GPD2/PFKP/ALDOA/ENO1/HK3	8
BP	GO:0046364	monosaccharide biosynthetic process	12/821	100/18866	0.00132935	0.0202213	0.0173217	AKR1B1/G6PD/ENO2/PCK1/GPD2/GNMT/ALDOA/SDS/PGD/ENO1/SOGA1/TKT	12
BP	GO:0007077	mitotic nuclear envelope disassembly	4/821	12/18866	0.00133148	0.0202213	0.0173217	CCNB1/CDK1/CCNB2/PLK1	4
BP	GO:0010755	regulation of plasminogen activation	4/821	12/18866	0.00133148	0.0202213	0.0173217	SERPINE2/ENO1/MELTF/CLEC3B	4
BP	GO:0071214	cellular response to abiotic stimulus	27/821	331/18866	0.00135921	0.0205166	0.0175746	AKR1B1/PCK1/PBK/SLC2A1/AURKB/CHEK1/RHNO1/STK39/H2AX/BAK1/RAD51/POLD1/ARHGEF2/RAD51AP1/CRYAB/ANKRD1/CDC25A/MAPK13/EPO/ITGA2/PCNA/ECT2/SOX9/PTAFR/MMP7/GPLD1/H2AW	27
BP	GO:0104004	cellular response to environmental stimulus	27/821	331/18866	0.00135921	0.0205166	0.0175746	AKR1B1/PCK1/PBK/SLC2A1/AURKB/CHEK1/RHNO1/STK39/H2AX/BAK1/RAD51/POLD1/ARHGEF2/RAD51AP1/CRYAB/ANKRD1/CDC25A/MAPK13/EPO/ITGA2/PCNA/ECT2/SOX9/PTAFR/MMP7/GPLD1/H2AW	27
BP	GO:0016101	diterpenoid metabolic process	13/821	114/18866	0.00137108	0.0206329	0.0176743	RDH16/AKR1B1/CYP3A4/AKR1B10/RBP2/ADH1B/SCPEP1/CYP2S1/CYP2C8/CYP1A2/GPC4/CRABP2/AKR1B15	13
BP	GO:0044773	mitotic DNA damage checkpoint	12/821	101/18866	0.00145023	0.0217579	0.0186379	SFN/CCNB1/AURKA/CDK2/MUC1/E2F1/SOX4/CDK1/FANCD2/GTSE1/CDC25C/PCNA	12
BP	GO:0032602	chemokine production	10/821	75/18866	0.0014749	0.0220612	0.0188977	TREM2/TLR2/CXCL6/RIPK2/HAVCR2/SYK/LGALS9/IL18/S100A9/S100A8	10
BP	GO:0051261	protein depolymerization	13/821	115/18866	0.00148574	0.0221563	0.0189792	CAPG/CARMIL1/KIF2C/KIF2A/ASPH/CKAP2/MICAL1/STMN1/ARHGEF2/TPX2/PLEK/KIF18B/SH3BP1	13
BP	GO:0046470	phosphatidylcholine metabolic process	11/821	88/18866	0.00149217	0.0221853	0.0190041	FABP5/MBOAT1/PLA2G7/LPCAT1/PLAAT2/LPCAT4/LCAT/PLA2G2D/PLBD1/GPLD1/SLC44A3	11
BP	GO:0046394	carboxylic acid biosynthetic process	29/821	367/18866	0.00149915	0.0222224	0.0190358	FABP5/CYP39A1/CYP3A4/PKM/CYP8B1/OSBPL3/SLC27A5/ALOX5AP/CYP2C9/CYP4A22/FOLH1B/GLS2/PYCR1/ASNS/SDS/CTH/ALOX5/PLOD2/ASPG/CYP4A11/SYK/PTGES/ACSS1/CYP2C8/CYP1A2/CYP2E1/MTHFD1L/PDK4/ELOVL7	29
BP	GO:0006730	one-carbon metabolic process	7/821	40/18866	0.00152887	0.0225281	0.0192977	TYMS/GNMT/MTHFD2/CA9/SFXN3/MTHFD1L/FTCD	7
BP	GO:0045740	positive regulation of DNA replication	7/821	40/18866	0.00152887	0.0225281	0.0192977	CDT1/CDK2/CDC7/DBF4/CDK1/PCNA/FGFR1	7
BP	GO:0007062	sister chromatid cohesion	9/821	63/18866	0.00153847	0.0226023	0.0193613	ESPL1/BUB1/CDC20/BUB1B/FEN1/CDCA5/DSCC1/PLK1/DDX11	9
BP	GO:0006720	isoprenoid metabolic process	15/821	144/18866	0.00154341	0.0226078	0.019366	RDH16/AKR1B1/CYP3A4/AKR1B10/RBP2/CYP2C9/ADH1B/SCPEP1/CYP2S1/CYP2C8/CYP1A2/CYP2E1/GPC4/CRABP2/AKR1B15	15
BP	GO:0006066	alcohol metabolic process	30/821	385/18866	0.0015574	0.0227452	0.0194837	CYP39A1/RDH16/AKR1B1/CYP3A4/AKR1B10/G6PD/PCK1/GPD2/PLPP2/CYP2C9/SPHK1/SOAT2/ADH1B/LCAT/SGPP2/PLCD3/PLEK/SEC14L2/ACSS1/APOF/CYP2C8/CYP1A2/MTMR2/AKR1B15/PTAFR/VLDLR/CFTR/FGFR1/PLCB1/MOGAT2	30
BP	GO:0016053	organic acid biosynthetic process	29/821	368/18866	0.00156198	0.0227452	0.0194837	FABP5/CYP39A1/CYP3A4/PKM/CYP8B1/OSBPL3/SLC27A5/ALOX5AP/CYP2C9/CYP4A22/FOLH1B/GLS2/PYCR1/ASNS/SDS/CTH/ALOX5/PLOD2/ASPG/CYP4A11/SYK/PTGES/ACSS1/CYP2C8/CYP1A2/CYP2E1/MTHFD1L/PDK4/ELOVL7	29
BP	GO:0051642	centrosome localization	6/821	30/18866	0.0016154	0.0234541	0.0200909	AURKA/NDE1/DLGAP5/MAD2L1/MISP/ASPM	6
BP	GO:0042445	hormone metabolic process	20/821	221/18866	0.00163801	0.0237128	0.0203125	RDH16/AKR1B1/REN/CYP3A4/AKR1B10/SPP1/CRHBP/BACE2/CYP2C9/ADH1B/SCPEP1/CYP2S1/DUOX2/STC2/CYP2C8/CYP1A2/CRABP2/AKR1B15/AFP/DUOXA2	20
BP	GO:0006334	nucleosome assembly	15/821	145/18866	0.00165407	0.0238755	0.0204519	ASF1B/CENPA/CHAF1A/OIP5/H2AX/CENPH/HJURP/CENPW/HMGB2/CENPU/SOX9/CHAF1B/MCM2/CENPO/CENPM	15
BP	GO:0032943	mononuclear cell proliferation	24/821	286/18866	0.00168288	0.0242207	0.0207476	ELF4/TNFRSF21/NCK2/VTCN1/MZB1/RIPK2/CD86/CSF1/CD24/HAVCR2/FOXJ1/SYK/CD209/LGALS9/RAC2/CLCF1/MNDA/SLC7A1/EPO/IL18/PLA2G2D/VSIG4/IMPDH1/PYCARD	24
BP	GO:0045862	positive regulation of proteolysis	29/821	370/18866	0.0016945	0.0243174	0.0208304	AURKA/ASPH/ADAM9/CLDN4/PRR7/CDC20/BAK1/TREM2/ADAM8/RIPK2/MMP14/SRC/CTSC/RNF144A/SYK/PLK1/EFNA3/LGALS9/ENO1/MELTF/S100A9/DAB2/FBLN1/CLEC3B/EGLN3/GPLD1/ROBO1/S100A8/PYCARD	29
BP	GO:1903557	positive regulation of tumor necrosis factor superfamily cytokine production	8/821	52/18866	0.00171049	0.0244355	0.0209315	LY96/FCER1G/ADAM8/TLR2/RIPK2/ARHGEF2/PTAFR/PYCARD	8
BP	GO:0030593	neutrophil chemotaxis	12/821	103/18866	0.00171926	0.0244355	0.0209315	CXCL9/CCL20/FCER1G/ITGB2/CXCL8/CXCL6/SYK/CXCL1/CXCL5/RAC2/S100A9/S100A8	12
BP	GO:1901570	fatty acid derivative biosynthetic process	12/821	103/18866	0.00171926	0.0244355	0.0209315	FABP5/AACS/SLC27A5/ALOX5AP/CYP2C9/CYP4A22/ALOX5/CYP4A11/SYK/PTGES/CYP2C8/ELOVL7	12
BP	GO:0046686	response to cadmium ion	9/821	64/18866	0.00172248	0.0244355	0.0209315	NUDT1/MMP9/CDK1/MT1E/CYBB/MT2A/CYP1A2/PCNA/MT1X	9
BP	GO:0071219	cellular response to molecule of bacterial origin	20/821	222/18866	0.00172874	0.0244543	0.0209477	CXCL9/ADAM9/LY96/HCK/TREM2/CXCL8/TLR2/CXCL6/RIPK2/CD86/SRC/HAVCR2/CXCL1/CXCL5/ANKRD1/IL18/HMGB2/PTAFR/PYCARD/CYRIB	20
BP	GO:0070317	negative regulation of G0 to G1 transition	7/821	41/18866	0.00177551	0.0250443	0.0214531	RBBP8/CHEK1/RRM2/CDC7/RAD51/E2F1/EZH2	7
BP	GO:0002699	positive regulation of immune effector process	20/821	223/18866	0.0018237	0.025651	0.0219728	C6/PGC/PCK1/HPX/FCER1G/ITGB2/MZB1/RIPK2/CD86/SYK/NSD2/LGALS9/ITGAM/RAC2/LAG3/CLCF1/UNC13D/IL18/PTAFR/CYRIB	20
BP	GO:0015816	glycine transport	4/821	13/18866	0.0018574	0.0259042	0.0221897	RGS2/SLC6A9/SLC7A8/SLC36A1	4
BP	GO:0032530	regulation of microvillus organization	4/821	13/18866	0.0018574	0.0259042	0.0221897	FSCN1/USH1C/KLF5/RAP1GAP	4
BP	GO:1902563	regulation of neutrophil activation	4/821	13/18866	0.0018574	0.0259042	0.0221897	ITGB2/SYK/ITGAM/PTAFR	4
BP	GO:0006805	xenobiotic metabolic process	13/821	118/18866	0.00187838	0.0261232	0.0223773	NQO1/CYP3A4/GLYAT/CYP2C9/CYP2A7/CYP2B6/CYP2A6/CYP2S1/CYP2C8/CYP1A2/CYP2E1/ALDH3A1/CYP2A13	13
BP	GO:0061842	microtubule organizing center localization	6/821	31/18866	0.00193038	0.0267711	0.0229323	AURKA/NDE1/DLGAP5/MAD2L1/MISP/ASPM	6
BP	GO:0071248	cellular response to metal ion	18/821	193/18866	0.00196539	0.0271805	0.023283	NQO1/ATP13A2/CCNB1/SYT8/CRHBP/ALOX5AP/SLC25A24/SYT13/MMP9/MT1E/CYBB/MT2A/CYP1A2/CPNE7/ECT2/FABP4/GPLD1/MT1X	18
BP	GO:0038093	Fc receptor signaling pathway	21/821	241/18866	0.0020256	0.0279352	0.0239295	IGHV3-30/IGKV2-29/IGLV1-44/IGHG4/FCGR3A/FCER1G/FCGR2A/HCK/IGHV4-39/SRC/IGHV3-48/SYK/IGHV3-23/IGKV3-20/IGKV4-1/IGHG1/IGHV1-69/IGHV4-34/IGHV4-59/LIMK1/IGKV3D-20	21
BP	GO:0034754	cellular hormone metabolic process	14/821	134/18866	0.00212215	0.0291854	0.0250004	RDH16/AKR1B1/CYP3A4/AKR1B10/SPP1/CYP2C9/ADH1B/SCPEP1/CYP2S1/CYP2C8/CYP1A2/CRABP2/AKR1B15/AFP	14
BP	GO:0022604	regulation of cell morphogenesis	36/821	499/18866	0.00215888	0.0296083	0.0253626	FMNL2/CARMIL1/ARHGAP33/KEL/ZSWIM5/ZSWIM4/DBN1/SPP1/CLDN4/POSTN/RCC2/HCK/ITGB2/OLFM4/ALDOA/NRCAM/TUBB2B/PLXNA1/SRC/SEMA6A/FLNA/COCH/RELN/TRPV2/RAC2/MELTF/CD44/UNC13D/CRABP2/FBLN1/BAMBI/ROBO1/PLXNA3/LIMK1/TACSTD2/RNF157	36
BP	GO:0001666	response to hypoxia	28/821	359/18866	0.00216627	0.0296276	0.0253791	HK2/CHRNA4/CCNB1/PCK1/PKM/SLC2A1/POSTN/CA9/CCNA2/ADAM8/TLR2/E2F1/MMP14/CD24/SRC/PLOD2/PLAU/CYBB/CRYAB/ENO1/STC2/ANKRD1/EPO/ITGA2/HILPDA/ALDH3A1/EGLN3/NDRG1	28
BP	GO:0007063	regulation of sister chromatid cohesion	5/821	22/18866	0.00218786	0.0297055	0.0254458	ESPL1/BUB1/FEN1/CDCA5/DDX11	5
BP	GO:0051438	regulation of ubiquitin-protein transferase activity	8/821	54/18866	0.00219126	0.0297055	0.0254458	MAGEC2/CDC20/MAD2L1/FBXO5/PLK1/UBE2S/LIMK1/UBE2C	8
BP	GO:0071156	regulation of cell cycle arrest	12/821	106/18866	0.00219859	0.0297055	0.0254458	SFN/CCNB1/AURKA/CDK2/MUC1/E2F1/SOX4/CDK1/FOXM1/GTSE1/CDC25C/PCNA	12
BP	GO:0031497	chromatin assembly	18/821	195/18866	0.00220196	0.0297055	0.0254458	ASF1B/CENPA/CDKN2A/CHAF1A/OIP5/H2AX/HMGA1/CENPH/DNMT1/HJURP/CENPW/HMGB2/CENPU/SOX9/CHAF1B/MCM2/CENPO/CENPM	18
BP	GO:0050731	positive regulation of peptidyl-tyrosine phosphorylation	18/821	195/18866	0.00220196	0.0297055	0.0254458	HPX/TREM2/KITLG/RIPK2/DLG3/CD24/SRC/ARHGEF2/SYK/RELN/NCAPG2/TGFA/CLCF1/CD44/EPO/IL18/LIF/TNFRSF18	18
BP	GO:0097530	granulocyte migration	15/821	150/18866	0.00231168	0.0311009	0.0266412	CXCL9/CCL20/FCER1G/ITGB2/ADAM8/CXCL8/CXCL6/CSF1/SYK/CXCL1/CXCL5/RAC2/SLAMF8/S100A9/S100A8	15
BP	GO:0010769	regulation of cell morphogenesis involved in differentiation	25/821	310/18866	0.0023435	0.0314436	0.0269347	CARMIL1/ARHGAP33/KEL/ZSWIM5/ZSWIM4/DBN1/SPP1/POSTN/RCC2/OLFM4/NRCAM/TUBB2B/PLXNA1/SEMA6A/FLNA/RELN/TRPV2/MELTF/UNC13D/CRABP2/FBLN1/ROBO1/PLXNA3/LIMK1/TACSTD2	25
BP	GO:0015804	neutral amino acid transport	7/821	43/18866	0.00236048	0.0315103	0.0269919	RGS2/SLC6A9/SLC7A8/SLC1A5/SLC36A1/SLC6A6/SLC38A1	7
BP	GO:0002685	regulation of leukocyte migration	19/821	212/18866	0.00236121	0.0315103	0.0269919	PLA2G7/CCL20/STK39/NBL1/TREM2/ADAM8/CXCL8/KITLG/CSF1/MMP14/LGALS9/RAC2/ITGA2/SLAMF8/PTAFR/FUT4/TNFRSF18/PLCB1/PYCARD	19
BP	GO:0031023	microtubule organizing center organization	14/821	136/18866	0.0024377	0.0323567	0.0277169	AURKA/NDE1/CHEK1/CDK2/CCNF/PCLAF/CDK1/NEK2/FOXJ1/PLK1/CEP131/CEP85/KIF11/NDC80	14
BP	GO:0050671	positive regulation of lymphocyte proliferation	14/821	136/18866	0.0024377	0.0323567	0.0277169	NCK2/VTCN1/RIPK2/CD86/CD24/HAVCR2/SYK/CD209/LGALS9/CLCF1/SLC7A1/EPO/IL18/PYCARD	14
BP	GO:0016051	carbohydrate biosynthetic process	19/821	213/18866	0.00248991	0.0326359	0.0279561	AKR1B1/B3GNT7/G6PD/ENO2/PCK1/SLC2A1/GPD2/GNMT/CHST11/ALDOA/SDS/PGD/PLEK/B3GNT3/ENO1/GYS2/PTAFR/SOGA1/TKT	19
BP	GO:0010248	establishment or maintenance of transmembrane electrochemical gradient	4/821	14/18866	0.00251147	0.0326359	0.0279561	BAK1/SLC22A1/FXYD2/ATP1B3	4
BP	GO:0042659	regulation of cell fate specification	4/821	14/18866	0.00251147	0.0326359	0.0279561	ESRP1/FZD7/FGFR1/DKK1	4
BP	GO:0070486	leukocyte aggregation	4/821	14/18866	0.00251147	0.0326359	0.0279561	RAC2/CD44/S100A9/S100A8	4
BP	GO:0090231	regulation of spindle checkpoint	4/821	14/18866	0.00251147	0.0326359	0.0279561	CCNB1/CDT1/MAD2L1/NDC80	4
BP	GO:0090266	regulation of mitotic cell cycle spindle assembly checkpoint	4/821	14/18866	0.00251147	0.0326359	0.0279561	CCNB1/CDT1/MAD2L1/NDC80	4
BP	GO:1903504	regulation of mitotic spindle checkpoint	4/821	14/18866	0.00251147	0.0326359	0.0279561	CCNB1/CDT1/MAD2L1/NDC80	4
BP	GO:1904668	positive regulation of ubiquitin protein ligase activity	4/821	14/18866	0.00251147	0.0326359	0.0279561	CDC20/PLK1/UBE2S/UBE2C	4
BP	GO:0045471	response to ethanol	13/821	122/18866	0.00253143	0.0328091	0.0281045	NQO1/SPI1/RGS2/G6PD/TYMS/AACS/CRHBP/BAK1/CDK1/CYBB/TNC/CYP2E1/S100A8	13
BP	GO:0071216	cellular response to biotic stimulus	21/821	246/18866	0.00259396	0.0335319	0.0287236	CXCL9/ADAM9/LY96/HCK/TREM2/CXCL8/TLR2/CXCL6/RIPK2/CD86/SRC/HAVCR2/SYK/CXCL1/CXCL5/ANKRD1/IL18/HMGB2/PTAFR/PYCARD/CYRIB	21
BP	GO:0019730	antimicrobial humoral response	14/821	137/18866	0.0026094	0.0336436	0.0288193	PRSS2/CXCL9/PI3/PGC/CHGA/CXCL8/CXCL6/PRSS3/CXCL1/CXCL5/IGKV3-20/WFDC2/S100A9/S100A8	14
BP	GO:0034644	cellular response to UV	10/821	81/18866	0.00264687	0.034038	0.0291572	PBK/AURKB/CHEK1/RHNO1/BAK1/POLD1/CDC25A/MAPK13/PCNA/H2AW	10
BP	GO:0034728	nucleosome organization	17/821	183/18866	0.00269575	0.034327	0.0294047	ASF1B/CENPA/CHAF1A/OIP5/H2AX/HMGA1/CENPH/HJURP/CENPW/HMGB2/CENPU/SOX9/H2AW/CHAF1B/MCM2/CENPO/CENPM	17
BP	GO:0031639	plasminogen activation	5/821	23/18866	0.00269667	0.034327	0.0294047	SERPINE2/PLAU/ENO1/MELTF/CLEC3B	5
BP	GO:0040020	regulation of meiotic nuclear division	6/821	33/18866	0.00269708	0.034327	0.0294047	CDC20/TTK/TRIP13/FBXO5/LIF/PLCB1	6
BP	GO:0042573	retinoic acid metabolic process	6/821	33/18866	0.00269708	0.034327	0.0294047	CYP3A4/ADH1B/SCPEP1/CYP2S1/CYP2C8/CRABP2	6
BP	GO:0019320	hexose catabolic process	8/821	56/18866	0.00277219	0.0351926	0.0301462	HK2/ENO2/PKM/PFKP/ALDOA/ENO1/FUT4/HK3	8
BP	GO:1903317	regulation of protein maturation	9/821	69/18866	0.00292357	0.0370195	0.0317111	SERPINE2/ADAM8/MMP14/SOX4/SRC/MAGEA3/ENO1/MELTF/CLEC3B	9
BP	GO:0097120	receptor localization to synapse	8/821	57/18866	0.0031044	0.0392089	0.0335865	DBN1/DLG3/RELN/STX3/CLSTN1/GPC4/SNAP25/CACNG4	8
BP	GO:0046651	lymphocyte proliferation	23/821	283/18866	0.00311562	0.0392505	0.0336222	ELF4/TNFRSF21/NCK2/VTCN1/MZB1/RIPK2/CD86/CD24/HAVCR2/FOXJ1/SYK/CD209/LGALS9/RAC2/CLCF1/MNDA/SLC7A1/EPO/IL18/PLA2G2D/VSIG4/IMPDH1/PYCARD	23
BP	GO:0007098	centrosome cycle	13/821	125/18866	0.00313448	0.0393623	0.0337179	AURKA/NDE1/CHEK1/CDK2/CCNF/PCLAF/CDK1/NEK2/PLK1/CEP131/CEP85/KIF11/NDC80	13
BP	GO:0009636	response to toxic substance	21/821	250/18866	0.0031404	0.0393623	0.0337179	NQO1/CCNB1/AKR1B10/TYMS/ARHGAP33/SLC7A8/ALOX5AP/GLYAT/BAK1/RAD51/TLR2/ASNS/CDK1/MT1E/MT2A/DUOX2/SRXN1/S100A9/TXNRD1/MT1X/GPX8	21
BP	GO:0042759	long-chain fatty acid biosynthetic process	6/821	34/18866	0.00315645	0.0394636	0.0338047	CYP3A4/CYP2C9/ALOX5/CYP2C8/CYP1A2/CYP2E1	6
BP	GO:0048284	organelle fusion	14/821	140/18866	0.00318517	0.0397223	0.0340263	ATP13A2/ANXA2/ENO2/RAB34/CPLX2/BAK1/SYT13/TAP1/SPHK1/CDK1/STX3/ENO1/GDAP1/SNAP25	14
BP	GO:0050764	regulation of phagocytosis	11/821	97/18866	0.00326076	0.04036	0.0345726	ITGAV/IL2RG/PIP4P2/FCER1G/HCK/TREM2/TLR2/SPHK1/SYK/ITGA2/PYCARD	11
BP	GO:1990868	response to chemokine	11/821	97/18866	0.00326076	0.04036	0.0345726	CXCL9/LOX/CCL20/STK39/TREM2/CXCL8/CXCL6/CXCL1/CXCL5/TFF2/ROBO1	11
BP	GO:1990869	cellular response to chemokine	11/821	97/18866	0.00326076	0.04036	0.0345726	CXCL9/LOX/CCL20/STK39/TREM2/CXCL8/CXCL6/CXCL1/CXCL5/TFF2/ROBO1	11
BP	GO:0032753	positive regulation of interleukin-4 production	5/821	24/18866	0.00328594	0.0404374	0.0346389	FCER1G/CD86/HAVCR2/SYK/LGALS9	5
BP	GO:0007584	response to nutrient	16/821	171/18866	0.00329964	0.0404374	0.0346389	NQO1/TYMS/PKM/AACS/SPP1/POSTN/FOLR1/TNFRSF11B/CYBB/TNC/STC2/GDAP1/EPO/ITGA2/ALDH3A1/GCGR	16
BP	GO:0038065	collagen-activated signaling pathway	4/821	15/18866	0.00330784	0.0404374	0.0346389	DDR1/SYK/ITGA2/COL4A5	4
BP	GO:0071474	cellular hyperosmotic response	4/821	15/18866	0.00330784	0.0404374	0.0346389	AKR1B1/SLC2A1/ARHGEF2/EPO	4
BP	GO:0097202	activation of cysteine-type endopeptidase activity	4/821	15/18866	0.00330784	0.0404374	0.0346389	ASPH/BAK1/RIPK2/PYCARD	4
BP	GO:0015850	organic hydroxy compound transport	22/821	268/18866	0.00335851	0.0409557	0.0350828	CHRNA4/ANXA2/REN/SYT8/SPP1/OSBPL3/SLC27A5/EMB/PLTP/FCER1G/CHGA/SYT13/SLC16A3/SOAT2/LCAT/SLC22A1/SYK/SLCO1B3/GRAMD1A/MFSD10/CFTR/SLC10A1	22
BP	GO:0036293	response to decreased oxygen levels	28/821	371/18866	0.00345027	0.0419713	0.0359528	HK2/CHRNA4/CCNB1/PCK1/PKM/SLC2A1/POSTN/CA9/CCNA2/ADAM8/TLR2/E2F1/MMP14/CD24/SRC/PLOD2/PLAU/CYBB/CRYAB/ENO1/STC2/ANKRD1/EPO/ITGA2/HILPDA/ALDH3A1/EGLN3/NDRG1	28
BP	GO:0007019	microtubule depolymerization	7/821	46/18866	0.00350318	0.0425104	0.0364147	KIF2C/KIF2A/CKAP2/STMN1/ARHGEF2/TPX2/KIF18B	7
BP	GO:0006333	chromatin assembly or disassembly	19/821	220/18866	0.003566	0.0431669	0.036977	ASF1B/CENPA/CDKN2A/CHAF1A/OIP5/H2AX/HMGA1/CENPH/DNMT1/HJURP/CENPW/HMGB2/CENPU/SOX9/H2AW/CHAF1B/MCM2/CENPO/CENPM	19
BP	GO:0071621	granulocyte chemotaxis	13/821	127/18866	0.00359792	0.0434471	0.037217	CXCL9/CCL20/FCER1G/ITGB2/CXCL8/CXCL6/CSF1/SYK/CXCL1/CXCL5/RAC2/S100A9/S100A8	13
BP	GO:0006691	leukotriene metabolic process	6/821	35/18866	0.00367172	0.044123	0.037796	ALOX5AP/TLR2/ALOX5/CYP4A11/SYK/ABCC1	6
BP	GO:0045066	regulatory T cell differentiation	6/821	35/18866	0.00367172	0.044123	0.037796	LILRB4/FANCD2/LGALS9/LAG3/PLA2G2D/TNFRSF18	6
BP	GO:0050729	positive regulation of inflammatory response	15/821	158/18866	0.00380526	0.045617	0.0390758	PLA2G7/C2CD4A/FCER1G/TREM2/ADAM8/TLR2/GBP5/CTSC/ABCC1/MAPK13/ITGA2/IL18/S100A9/FABP4/S100A8	15
BP	GO:0018108	peptidyl-tyrosine phosphorylation	28/821	374/18866	0.00385703	0.0460623	0.0394572	DDR1/EPHB6/HPX/NCK2/HCK/TYRO3/ITGB2/TREM2/KITLG/TTK/RIPK2/DLG3/CD24/SRC/ARHGEF2/SYK/RELN/NCAPG2/TGFA/MELK/CLCF1/CD44/EPO/IL18/LIF/SAMSN1/FGFR1/TNFRSF18	28
BP	GO:0043486	histone exchange	8/821	59/18866	0.00386101	0.0460623	0.0394572	CENPA/OIP5/CENPH/HJURP/CENPW/CENPU/CENPO/CENPM	8
BP	GO:0015718	monocarboxylic acid transport	16/821	174/18866	0.00391605	0.0466066	0.0399235	FABP5/SLC2A1/SLC27A5/EMB/NMB/SLC16A3/SLC6A8/SLC6A13/SLC6A6/CYP4A11/SYK/SLCO1B3/ABCC4/PLA2G2D/FABP4/SLC10A1	16
BP	GO:0032528	microvillus organization	5/821	25/18866	0.00396243	0.046663	0.0399718	FSCN1/USH1C/STK26/KLF5/RAP1GAP	5
BP	GO:0043302	positive regulation of leukocyte degranulation	5/821	25/18866	0.00396243	0.046663	0.0399718	FCER1G/ITGB2/SYK/ITGAM/PTAFR	5
BP	GO:0030574	collagen catabolic process	7/821	47/18866	0.00396482	0.046663	0.0399718	PRSS2/MMP1/MMP9/MMP14/MRC2/MMP12/MMP7	7
BP	GO:0043303	mast cell degranulation	7/821	47/18866	0.00396482	0.046663	0.0399718	CPLX2/FCER1G/CHGA/SYK/LGALS9/RAC2/UNC13D	7
BP	GO:0070507	regulation of microtubule cytoskeleton organization	17/821	190/18866	0.00396791	0.046663	0.0399718	SKA3/SPAG5/AURKA/CHEK1/TACC3/CKAP2/CCNF/SKA1/STMN1/PSRC1/ARHGEF2/NEK2/TPX2/PLK1/CEP131/CEP85/KIF11	17
BP	GO:2000116	regulation of cysteine-type endopeptidase activity	20/821	239/18866	0.00405657	0.0475926	0.040768	SFN/ASPH/PRR7/MICAL1/BAK1/MMP9/RIPK2/SRC/BIRC5/SYK/MAGEA3/LGALS9/CRYAB/PLAUR/CD44/S100A9/EGLN3/ROBO1/S100A8/PYCARD	20
BP	GO:0034109	homotypic cell-cell adhesion	10/821	86/18866	0.00411027	0.0480554	0.0411645	DSC2/SERPINE2/TYRO3/FLNA/PLEK/SYK/DSG2/CLIC1/PLAUR/COMP	10
BP	GO:0002576	platelet degranulation	13/821	129/18866	0.00411543	0.0480554	0.0411645	TOR4A/CD109/FCER1G/A1BG/ALDOA/FLNA/PLEK/SYK/ABCC4/LHFPL2/CLEC3B/SPP2/CYRIB	13
BP	GO:0016485	protein processing	19/821	223/18866	0.00413304	0.0481475	0.0412434	REN/ASPH/SERPINE2/CTSE/BACE2/BAK1/ADAM8/RIPK2/HGFAC/MMP14/PRSS3/SRC/MAGEA3/PLAU/ENO1/MELTF/CLEC3B/COMP/PYCARD	19
BP	GO:0042063	gliogenesis	24/821	307/18866	0.00420269	0.048787	0.0417912	TNFRSF21/SERPINE2/BACE2/TREM2/TLR2/E2F1/CSF1/MMP14/SOX4/EZH2/CDK1/RELN/ADGRG1/CLCF1/SPINT1/LIF/NDN/S100A9/CDKN2C/SOX9/DNER/NDRG1/S100A8/ETV5	24
BP	GO:0097193	intrinsic apoptotic signaling pathway	23/821	290/18866	0.00420765	0.048787	0.0417912	SFN/BCL2A1/NCK2/BAK1/MUC1/MMP9/E2F1/CD24/SRC/ARHGEF2/MAGEA3/MELK/ENO1/PLAUR/CD44/EPO/S100A9/MAEL/MLLT11/IKBKE/CREB3L1/S100A8/PYCARD	23
BP	GO:0042554	superoxide anion generation	6/821	36/18866	0.00424685	0.0488243	0.0418232	ITGB2/SYK/ITGAM/CYBB/DUOX2/NCF2	6
BP	GO:0030397	membrane disassembly	4/821	16/18866	0.00426017	0.0488243	0.0418232	CCNB1/CDK1/CCNB2/PLK1	4
BP	GO:0051081	nuclear envelope disassembly	4/821	16/18866	0.00426017	0.0488243	0.0418232	CCNB1/CDK1/CCNB2/PLK1	4
BP	GO:0051447	negative regulation of meiotic cell cycle	4/821	16/18866	0.00426017	0.0488243	0.0418232	TTK/TRIP13/FBXO5/LIF	4
BP	GO:2001224	positive regulation of neuron migration	4/821	16/18866	0.00426017	0.0488243	0.0418232	SEMA6A/ARHGEF2/FLNA/RELN	4
BP	GO:0030865	cortical cytoskeleton organization	8/821	60/18866	0.00428901	0.0488691	0.0418616	FMNL2/KIF23/EPB41L2/RACGAP1/PLEK/RAC2/ANLN/ECT2	8
BP	GO:0032653	regulation of interleukin-10 production	8/821	60/18866	0.00428901	0.0488691	0.0418616	TNFRSF21/FCER1G/TREM2/TLR2/SYK/LGALS9/PYCARD/INAVA	8
BP	GO:1903779	regulation of cardiac conduction	9/821	73/18866	0.00429483	0.0488691	0.0418616	FXYD3/ASPH/TMEM65/FLNA/FXYD1/FXYD2/ITPR3/ATP1B3/KCNJ11	9
BP	GO:0018212	peptidyl-tyrosine modification	28/821	377/18866	0.00430356	0.0488691	0.0418616	DDR1/EPHB6/HPX/NCK2/HCK/TYRO3/ITGB2/TREM2/KITLG/TTK/RIPK2/DLG3/CD24/SRC/ARHGEF2/SYK/RELN/NCAPG2/TGFA/MELK/CLCF1/CD44/EPO/IL18/LIF/SAMSN1/FGFR1/TNFRSF18	28
BP	GO:0071222	cellular response to lipopolysaccharide	18/821	208/18866	0.00439427	0.049785	0.0426461	CXCL9/ADAM9/LY96/HCK/CXCL8/TLR2/CXCL6/RIPK2/CD86/SRC/HAVCR2/CXCL1/CXCL5/ANKRD1/IL18/HMGB2/PTAFR/PYCARD	18
BP	GO:0002279	mast cell activation involved in immune response	7/821	48/18866	0.00447112	0.05054	0.0432928	CPLX2/FCER1G/CHGA/SYK/LGALS9/RAC2/UNC13D	7
BP	GO:0036152	phosphatidylethanolamine acyl-chain remodeling	5/821	26/18866	0.0047329	0.0533771	0.0457231	MBOAT1/PLAAT2/LPCAT4/PLA2G2D/PLBD1	5
BP	GO:0045576	mast cell activation	8/821	61/18866	0.0047526	0.0534775	0.0458091	CPLX2/FCER1G/CHGA/SYK/LGALS9/RAC2/UNC13D/NDRG1	8
BP	GO:0051604	protein maturation	23/821	293/18866	0.00476498	0.0534953	0.0458243	REN/ASPH/SERPINE2/CTSE/BACE2/BAK1/ADAM8/TSPAN15/RIPK2/HGFAC/MMP14/SOX4/PRSS3/SRC/MAGEA3/PLAU/ENO1/MELTF/LTO1/CLEC3B/DUOXA2/COMP/PYCARD	23
BP	GO:0045666	positive regulation of neuron differentiation	28/821	380/18866	0.00479284	0.0536863	0.045988	RGS2/PCP4/ITGA3/DBN1/MMD/NBL1/NRCAM/TUBB2B/EZH2/PLXNA1/ARHGEF2/RELN/TRPV2/SERPINI1/ANKRD1/EPO/CRABP2/S100A9/ECT2/VLDLR/FZD1/FGFR1/ROBO1/PLXNA3/LIMK1/DKK1/ETV5/RNF157	28
BP	GO:1903305	regulation of regulated secretory pathway	15/821	162/18866	0.0048054	0.0537055	0.0460044	CHRNA4/SYT8/CPLX2/FCER1G/MICAL1/ITGB2/SYT13/PFN2/SYK/LGALS9/ITGAM/RAC2/UNC13D/NCS1/PTAFR	15
BP	GO:0070098	chemokine-mediated signaling pathway	10/821	88/18866	0.0048492	0.054073	0.0463192	CXCL9/CCL20/STK39/TREM2/CXCL8/CXCL6/CXCL1/CXCL5/TFF2/ROBO1	10
BP	GO:0045730	respiratory burst	6/821	37/18866	0.00488584	0.0543591	0.0465643	HCK/CD24/CYBB/RAC2/SLAMF8/NCF2	6
BP	GO:0044262	cellular carbohydrate metabolic process	23/821	294/18866	0.00496388	0.0551035	0.047202	HK2/AKR1B1/B3GNT7/PCK1/SLC2A1/GPD2/GNMT/HKDC1/PHLDA2/SRC/PGD/PFKFB3/PLEK/B3GNT3/GYS2/MTMR2/GCGR/PTAFR/SOGA1/GPLD1/PDK4/HK3/MOGAT2	23
BP	GO:0019751	polyol metabolic process	13/821	132/18866	0.00500281	0.0554114	0.0474657	AKR1B1/CYP3A4/PCK1/GPD2/PLPP2/SPHK1/SGPP2/PLCD3/PLEK/MTMR2/PTAFR/PLCB1/MOGAT2	13
BP	GO:0002448	mast cell mediated immunity	7/821	49/18866	0.00502472	0.0555299	0.0475672	CPLX2/FCER1G/CHGA/SYK/LGALS9/RAC2/UNC13D	7
BP	GO:0002703	regulation of leukocyte mediated immunity	18/821	211/18866	0.0050973	0.0562066	0.0481468	HPX/FCER1G/ITGB2/CXCL6/HAVCR2/FOXJ1/DNASE1L3/SYK/NSD2/LGALS9/ITGAM/RAC2/LAG3/CLCF1/UNC13D/IL18/PTAFR/CYRIB	18
BP	GO:0009064	glutamine family amino acid metabolic process	9/821	75/18866	0.00514602	0.0564921	0.0483915	SLC7A7/GLYATL1/ASRGL1/GLS2/PYCR1/ASNS/FTCD/TAT/UROC1	9
BP	GO:0030858	positive regulation of epithelial cell differentiation	9/821	75/18866	0.00514602	0.0564921	0.0483915	SFN/PROM1/TMEM100/CD24/FOXJ1/LIF/ETV4/SOX9/TRIM16	9
BP	GO:0034113	heterotypic cell-cell adhesion	8/821	62/18866	0.00525363	0.0575459	0.0492941	ITGAX/ITGAV/DSC2/ITGB2/NRCAM/DSG2/CD44/CEACAM6	8
BP	GO:0000076	DNA replication checkpoint	4/821	17/18866	0.00538146	0.0580471	0.0497234	CDT1/CDC6/CDC45/ORC1	4
BP	GO:0007096	regulation of exit from mitosis	4/821	17/18866	0.00538146	0.0580471	0.0497234	KNTC1/CDCA5/ANLN/UBE2C	4
BP	GO:0030033	microvillus assembly	4/821	17/18866	0.00538146	0.0580471	0.0497234	FSCN1/STK26/KLF5/RAP1GAP	4
BP	GO:0033262	regulation of nuclear cell cycle DNA replication	4/821	17/18866	0.00538146	0.0580471	0.0497234	CDT1/CDC7/DBF4/FGFR1	4
BP	GO:0048385	regulation of retinoic acid receptor signaling pathway	4/821	17/18866	0.00538146	0.0580471	0.0497234	PRAME/EZH2/CRABP2/TRIM16	4
BP	GO:0050665	hydrogen peroxide biosynthetic process	4/821	17/18866	0.00538146	0.0580471	0.0497234	CYBB/DUOX2/CYP1A2/DUOXA2	4
BP	GO:2001267	regulation of cysteine-type endopeptidase activity involved in apoptotic signaling pathway	4/821	17/18866	0.00538146	0.0580471	0.0497234	PRR7/MMP9/LGALS9/PLAUR	4
BP	GO:0050920	regulation of chemotaxis	19/821	229/18866	0.00549183	0.0591088	0.0506329	PLA2G7/ZSWIM5/ZSWIM4/STK39/NBL1/TREM2/CXCL8/CSF1/TUBB2B/SEMA6A/STX3/LGALS9/RAC2/ITGA2/SLAMF8/FGFR1/ROBO1/PLXNA3/CYRIB	19
BP	GO:0072330	monocarboxylic acid biosynthetic process	20/821	246/18866	0.00558033	0.0597962	0.0512218	FABP5/CYP39A1/CYP3A4/PKM/CYP8B1/OSBPL3/SLC27A5/ALOX5AP/CYP2C9/ASNS/SDS/ALOX5/CYP4A11/PTGES/ACSS1/CYP2C8/CYP1A2/CYP2E1/PDK4/ELOVL7	20
BP	GO:0071276	cellular response to cadmium ion	6/821	38/18866	0.00559269	0.0597962	0.0512218	MMP9/MT1E/CYBB/MT2A/CYP1A2/MT1X	6
BP	GO:0001556	oocyte maturation	5/821	27/18866	0.00560401	0.0597962	0.0512218	CCNB1/AURKA/CDC25B/TRIP13/FBXO5	5
BP	GO:0018126	protein hydroxylation	5/821	27/18866	0.00560401	0.0597962	0.0512218	ASPH/P3H3/PLOD2/EGLN3/P3H4	5
BP	GO:0050730	regulation of peptidyl-tyrosine phosphorylation	21/821	263/18866	0.00562397	0.0597974	0.0512228	HPX/NCK2/ITGB2/TREM2/KITLG/RIPK2/DLG3/CD24/SRC/ARHGEF2/SYK/RELN/NCAPG2/TGFA/CLCF1/CD44/EPO/IL18/LIF/SAMSN1/TNFRSF18	21
BP	GO:0032760	positive regulation of tumor necrosis factor production	7/821	50/18866	0.00562828	0.0597974	0.0512228	LY96/FCER1G/TLR2/RIPK2/ARHGEF2/PTAFR/PYCARD	7
BP	GO:0046683	response to organophosphorus	13/821	134/18866	0.00567525	0.0601674	0.0515397	AQP8/REN/TYMS/PCK1/CIB2/CRHBP/DUOX2/ALDH3A1/PTAFR/CFTR/KCNJ11/KCNQ1/TRIM16	13
BP	GO:0070542	response to fatty acid	10/821	90/18866	0.00568858	0.0601799	0.0515504	CCNB1/AACS/TLR2/E2F1/SRC/TNC/PTGFR/SOX9/PTAFR/PDK4	10
BP	GO:0045619	regulation of lymphocyte differentiation	16/821	181/18866	0.00572681	0.0604551	0.0517862	PCK1/LILRB4/ADAM8/RIPK2/CD86/MMP14/SOX4/FOXJ1/HLA-DOA/SYK/FANCD2/LGALS9/LAG3/IL18/SLAMF8/TNFRSF18	16
BP	GO:0007160	cell-matrix adhesion	19/821	230/18866	0.00575039	0.0605749	0.0518888	DDR1/ITGAV/ITGA3/ADAM9/CDKN2A/POSTN/NPNT/RCC2/ITGB2/CSF1/MMP14/SRC/ITGB4/MMP12/PLAU/CD44/ITGA2/FERMT1/CEACAM6	19
BP	GO:0032613	interleukin-10 production	8/821	63/18866	0.00579402	0.0609049	0.0521714	TNFRSF21/FCER1G/TREM2/TLR2/SYK/LGALS9/PYCARD/INAVA	8
BP	GO:0045580	regulation of T cell differentiation	14/821	150/18866	0.00589692	0.0618552	0.0529855	PCK1/LILRB4/ADAM8/RIPK2/CD86/SOX4/FOXJ1/HLA-DOA/SYK/FANCD2/LGALS9/LAG3/IL18/TNFRSF18	14
BP	GO:0010876	lipid localization	31/821	440/18866	0.00594289	0.0622056	0.0532856	B4GALNT1/FABP5/ANXA2/REN/SLC2A1/ITGAV/TMEM159/SPP1/OSBPL3/SLC27A5/PLTP/LPA/NMB/SOAT2/LCAT/CYP4A11/SYK/SLCO1B3/ABCC4/ABCC1/GRAMD1A/SMIM22/APOF/HILPDA/PLA2G2D/CFHR4/FABP4/VLDLR/IKBKE/CFTR/SLC10A1	31
BP	GO:0045861	negative regulation of proteolysis	27/821	369/18866	0.00607079	0.0634103	0.0543176	SFN/PI3/ANXA2/PBK/RENBP/SERPINE2/CD109/LPA/MICAL1/MMP9/SPINT2/PTTG1/OPRPN/TM4SF20/CST1/SRC/BIRC5/SERPINI1/PAPLN/MAGEA3/CRYAB/PLAUR/CD44/SPINT1/WFDC2/SPP2/ITIH5	27
BP	GO:0014015	positive regulation of gliogenesis	9/821	77/18866	0.00612239	0.0636806	0.0545492	SERPINE2/TREM2/TLR2/E2F1/CSF1/CLCF1/SPINT1/LIF/ETV5	9
BP	GO:0150076	neuroinflammatory response	9/821	77/18866	0.00612239	0.0636806	0.0545492	BACE2/ITGB2/TREM2/TLR2/MMP9/SPHK1/CTSC/ITGAM/IL18	9
BP	GO:0045682	regulation of epidermis development	10/821	91/18866	0.00614869	0.0636866	0.0545542	SFN/CD109/ESRP1/EZH2/MAFG/CTSV/KRT17/FERMT1/ETV4/TRIM16	10
BP	GO:0046849	bone remodeling	10/821	91/18866	0.00614869	0.0636866	0.0545542	SPP1/ADAM8/SRC/SYK/TNFRSF11B/RAC2/CTHRC1/SPP2/PDK4/P3H4	10
BP	GO:0043281	regulation of cysteine-type endopeptidase activity involved in apoptotic process	18/821	215/18866	0.00617548	0.0638304	0.0546775	SFN/PRR7/MICAL1/BAK1/MMP9/SRC/BIRC5/SYK/MAGEA3/LGALS9/CRYAB/PLAUR/CD44/S100A9/EGLN3/ROBO1/S100A8/PYCARD	18
BP	GO:0048146	positive regulation of fibroblast proliferation	7/821	51/18866	0.00628447	0.0648216	0.0555266	ANXA2/CCNB1/CDC6/S100A6/CCNA2/E2F1/SPHK1	7
BP	GO:0042130	negative regulation of T cell proliferation	8/821	64/18866	0.00637567	0.0656257	0.0562153	TNFRSF21/VTCN1/CD86/HAVCR2/FOXJ1/LGALS9/PLA2G2D/VSIG4	8
BP	GO:0006760	folic acid-containing compound metabolic process	5/821	28/18866	0.00658233	0.0671941	0.0575588	TYMS/MTHFD2/FOLR1/MTHFD1L/FTCD	5
BP	GO:0009074	aromatic amino acid family catabolic process	5/821	28/18866	0.00658233	0.0671941	0.0575588	ASRGL1/IL4I1/FTCD/TAT/UROC1	5
BP	GO:0010458	exit from mitosis	5/821	28/18866	0.00658233	0.0671941	0.0575588	KNTC1/CDCA5/UBE2S/ANLN/UBE2C	5
BP	GO:0090200	positive regulation of release of cytochrome c from mitochondria	5/821	28/18866	0.00658233	0.0671941	0.0575588	BAK1/MMP9/PLAUR/MLLT11/PYCARD	5
BP	GO:0003333	amino acid transmembrane transport	10/821	92/18866	0.00663725	0.0676152	0.0579196	RGS2/SLC7A7/SLC6A9/SLC7A8/SLC1A5/SLC36A1/SLC6A13/SLC6A6/SLC38A1/SLC7A1	10
BP	GO:0007568	aging	24/821	319/18866	0.00671389	0.0682556	0.0584681	NQO1/TYMS/PCK1/NUDT1/BCL2A1/AURKB/CHEK1/CDKN2A/H2AX/BAK1/ITGB2/HMGA1/CDK1/RBL1/CTSC/CTSV/FBXO5/CRYAB/FOXM1/EPO/ALDH3A1/MMP7/COMP/DKK1	24
BP	GO:0002833	positive regulation of response to biotic stimulus	20/821	251/18866	0.0069343	0.0703518	0.0602638	PGC/LY96/HPX/FCER1G/MUC1/HCK/ADAM8/RIPK2/SRC/HAVCR2/MMP12/GBP5/COCH/SYK/CD209/LAG3/MNDA/HMGB2/IKBKE/PYCARD	20
BP	GO:0045604	regulation of epidermal cell differentiation	8/821	65/18866	0.00700051	0.0708784	0.0607148	SFN/CD109/ESRP1/EZH2/MAFG/CTSV/ETV4/TRIM16	8
BP	GO:0032467	positive regulation of cytokinesis	6/821	40/18866	0.00722597	0.0729586	0.0624967	CDC25B/KIF23/AURKB/RACGAP1/CDC6/ECT2	6
BP	GO:0050672	negative regulation of lymphocyte proliferation	9/821	79/18866	0.00723544	0.0729586	0.0624967	TNFRSF21/VTCN1/CD86/HAVCR2/FOXJ1/LGALS9/MNDA/PLA2G2D/VSIG4	9
BP	GO:0001909	leukocyte mediated cytotoxicity	11/821	108/18866	0.00736742	0.074056	0.0634367	CXCL6/HAVCR2/SLAMF7/DNASE1L3/CTSC/LGALS9/ITGAM/LAG3/UNC13D/IL18/CYRIB	11
BP	GO:1904375	regulation of protein localization to cell periphery	12/821	123/18866	0.00737419	0.074056	0.0634367	EPB41L2/ITGA3/TREM2/MMP14/STX3/PLK1/ARHGEF16/MISP/GPC4/DAB2/SQSTM1/KCNJ11	12
BP	GO:0046365	monosaccharide catabolic process	8/821	66/18866	0.00767048	0.0768756	0.0658521	HK2/ENO2/PKM/PFKP/ALDOA/ENO1/FUT4/HK3	8
BP	GO:0034308	primary alcohol metabolic process	10/821	94/18866	0.00770425	0.0770581	0.0660084	RDH16/AKR1B1/CYP3A4/AKR1B10/GPD2/ADH1B/ACSS1/CYP2C8/CYP1A2/AKR1B15	10
BP	GO:0031346	positive regulation of cell projection organization	28/821	394/18866	0.0077359	0.0772186	0.0661459	RGS2/CARMIL1/FSCN1/ITGA3/DBN1/KCTD17/TUBB2B/EZH2/PLXNA1/SRC/RELN/TRPV2/SERPINI1/RAC2/ANKRD1/ANLN/EPO/ITGA2/CRABP2/S100A9/VLDLR/FZD1/FGFR1/ROBO1/PLXNA3/LIMK1/EPS8L3/RNF157	28
BP	GO:0000731	DNA synthesis involved in DNA repair	7/821	53/18866	0.00776549	0.0772363	0.066161	POLA1/RFC4/POLD1/HROB/PCLAF/PCNA/DTL	7
BP	GO:0007163	establishment or maintenance of cell polarity	18/821	220/18866	0.00777692	0.0772363	0.066161	FSCN1/KIF2C/NDE1/CENPA/SPINT2/DLG3/SFRP5/MAD2L1/ARHGEF2/FOXJ1/PLK1/RAC2/SH3BP1/MISP/SPDL1/FERMT1/NDC80/CYRIB	18
BP	GO:0051056	regulation of small GTPase mediated signal transduction	24/821	323/18866	0.00778545	0.0772363	0.066161	ARHGAP33/ITGA3/RACGAP1/KITLG/CSF1/ARHGAP11A/STMN1/SRC/ARHGEF2/RHOV/RELN/ADGRG1/ARHGEF16/RAC2/FOXM1/SH3BP1/EPO/ECT2/SQSTM1/DEPDC1B/RAP1GAP/ROBO1/EPS8L3/CYRIB	24
BP	GO:0070391	response to lipoteichoic acid	3/821	10/18866	0.00783098	0.0772363	0.066161	TREM2/TLR2/RIPK2	3
BP	GO:0071223	cellular response to lipoteichoic acid	3/821	10/18866	0.00783098	0.0772363	0.066161	TREM2/TLR2/RIPK2	3
BP	GO:0030856	regulation of epithelial cell differentiation	15/821	171/18866	0.00784311	0.0772363	0.066161	SFN/PROM1/TMEM100/CD109/ESRP1/MMP9/EZH2/CD24/FOXJ1/MAFG/CTSV/LIF/ETV4/SOX9/TRIM16	15
BP	GO:0032945	negative regulation of mononuclear cell proliferation	9/821	80/18866	0.00784687	0.0772363	0.066161	TNFRSF21/VTCN1/CD86/HAVCR2/FOXJ1/LGALS9/MNDA/PLA2G2D/VSIG4	9
BP	GO:0009411	response to UV	13/821	140/18866	0.00813444	0.0797162	0.0682853	PBK/AURKB/CHEK1/RHNO1/BAK1/POLD1/PCLAF/FEN1/CDC25A/MAPK13/PCNA/DTL/H2AW	13
BP	GO:0006040	amino sugar metabolic process	6/821	41/18866	0.00816033	0.0797162	0.0682853	CHST4/RENBP/UAP1L1/CHST2/CHIT1/NPL	6
BP	GO:0046653	tetrahydrofolate metabolic process	4/821	19/18866	0.00817932	0.0797162	0.0682853	TYMS/MTHFD2/MTHFD1L/FTCD	4
BP	GO:0070989	oxidative demethylation	4/821	19/18866	0.00817932	0.0797162	0.0682853	CYP3A4/CYP2C9/CYP2C8/CYP1A2	4
BP	GO:2000696	regulation of epithelial cell differentiation involved in kidney development	4/821	19/18866	0.00817932	0.0797162	0.0682853	PROM1/MMP9/CD24/LIF	4
BP	GO:0070482	response to oxygen levels	28/821	396/18866	0.00825801	0.0803249	0.0688067	HK2/CHRNA4/CCNB1/PCK1/PKM/SLC2A1/POSTN/CA9/CCNA2/ADAM8/TLR2/E2F1/MMP14/CD24/SRC/PLOD2/PLAU/CYBB/CRYAB/ENO1/STC2/ANKRD1/EPO/ITGA2/HILPDA/ALDH3A1/EGLN3/NDRG1	28
BP	GO:0070613	regulation of protein processing	8/821	67/18866	0.00838753	0.0814249	0.069749	SERPINE2/ADAM8/MMP14/SRC/MAGEA3/ENO1/MELTF/CLEC3B	8
BP	GO:0030010	establishment of cell polarity	13/821	141/18866	0.00861541	0.0833104	0.0713641	FSCN1/NDE1/CENPA/MAD2L1/ARHGEF2/FOXJ1/PLK1/SH3BP1/MISP/SPDL1/FERMT1/NDC80/CYRIB	13
BP	GO:0032355	response to estradiol	13/821	141/18866	0.00861541	0.0833104	0.0713641	NQO1/RBBP8/CRHBP/H2AZ1/POSTN/CCNA2/EZH2/CRYAB/CYP1A2/ITGA2/PCNA/PTGFR/KCNJ11	13
BP	GO:0071902	positive regulation of protein serine/threonine kinase activity	25/821	345/18866	0.009071	0.0875448	0.0749914	CCNB1/INCENP/PBK/DUSP9/ADAM9/MAP3K21/CDC6/STK39/ADAM8/KITLG/DBF4/IQGAP3/RIPK2/CKS2/EZH2/CD24/PSRC1/SRC/CDK1/SYK/TGFA/FGFR1/ROBO1/DKK1/INAVA	25
BP	GO:0051346	negative regulation of hydrolase activity	32/821	473/18866	0.00931012	0.0896779	0.0768185	ELFN1/SFN/RGS2/PI3/ANXA2/PKMYT1/RENBP/SERPINE2/CD109/LPA/MICAL1/RCC2/MMP9/SPINT2/DLG3/PTTG1/OPRPN/CST1/SRC/BIRC5/SERPINI1/PAPLN/MAGEA3/CRYAB/PLAUR/CD44/SPINT1/WFDC2/PPP1R14D/SPP2/ITIH5/MCM2	32
BP	GO:1902107	positive regulation of leukocyte differentiation	14/821	159/18866	0.00969137	0.0931689	0.0798089	PCK1/LILRB4/TREM2/ADAM8/KITLG/RIPK2/CD86/CSF1/MMP14/SOX4/SYK/LGALS9/IL18/LIF	14
BP	GO:0002544	chronic inflammatory response	4/821	20/18866	0.00987803	0.094596	0.0810314	PTGES/UNC13D/S100A9/S100A8	4
BP	GO:0002577	regulation of antigen processing and presentation	4/821	20/18866	0.00987803	0.094596	0.0810314	TREM2/HLA-DOA/HLA-DOB/PYCARD	4
BP	GO:2000243	positive regulation of reproductive process	9/821	83/18866	0.00991853	0.0948005	0.0812066	AURKA/CDC25B/SRC/LHFPL2/CDC25A/CDC25C/SOX9/PTAFR/PLCB1	9
BP	GO:2000573	positive regulation of DNA biosynthetic process	8/821	69/18866	0.00997067	0.0951152	0.0814761	AURKB/RFC4/SRC/NEK2/DSCC1/PCNA/CHTF18/PKIB	8
BP	GO:0014013	regulation of gliogenesis	12/821	128/18866	0.0100057	0.0952659	0.0816053	TNFRSF21/SERPINE2/TREM2/TLR2/E2F1/CSF1/EZH2/CDK1/CLCF1/SPINT1/LIF/ETV5	12
BP	GO:0045737	positive regulation of cyclin-dependent protein serine/threonine kinase activity	5/821	31/18866	0.0102237	0.0962757	0.0824703	CCNB1/CDC6/CKS2/PSRC1/SRC	5
BP	GO:0032963	collagen metabolic process	11/821	113/18866	0.0102256	0.0962757	0.0824703	PRSS2/MMP1/P3H3/MMP9/MMP14/MRC2/MMP12/ITGA2/MMP7/P3H4/CREB3L1	11
BP	GO:1903555	regulation of tumor necrosis factor superfamily cytokine production	11/821	113/18866	0.0102256	0.0962757	0.0824703	LY96/FCER1G/TREM2/ADAM8/TLR2/RIPK2/HAVCR2/ARHGEF2/LGALS9/PTAFR/PYCARD	11
BP	GO:2001243	negative regulation of intrinsic apoptotic signaling pathway	10/821	98/18866	0.0102304	0.0962757	0.0824703	MUC1/MMP9/SRC/ARHGEF2/MAGEA3/ENO1/PLAUR/CD44/EPO/CREB3L1	10
BP	GO:0001953	negative regulation of cell-matrix adhesion	6/821	43/18866	0.010284	0.0962757	0.0824703	CDKN2A/POSTN/RCC2/MMP14/SRC/MMP12	6
BP	GO:0045124	regulation of bone resorption	6/821	43/18866	0.010284	0.0962757	0.0824703	SPP1/ADAM8/SRC/SYK/TNFRSF11B/PDK4	6
BP	GO:0051154	negative regulation of striated muscle cell differentiation	6/821	43/18866	0.010284	0.0962757	0.0824703	RGS2/G6PD/EZH2/FZD7/BHLHE41/DKK1	6
BP	GO:0006558	L-phenylalanine metabolic process	3/821	11/18866	0.0104229	0.0962757	0.0824703	ASRGL1/IL4I1/TAT	3
BP	GO:0006559	L-phenylalanine catabolic process	3/821	11/18866	0.0104229	0.0962757	0.0824703	ASRGL1/IL4I1/TAT	3
BP	GO:0031915	positive regulation of synaptic plasticity	3/821	11/18866	0.0104229	0.0962757	0.0824703	DBN1/CPLX2/CDC20	3
BP	GO:0070673	response to interleukin-18	3/821	11/18866	0.0104229	0.0962757	0.0824703	RIPK2/ALOX5/IL18	3
BP	GO:0071803	positive regulation of podosome assembly	3/821	11/18866	0.0104229	0.0962757	0.0824703	FSCN1/SRC/ASAP1	3
BP	GO:0072697	protein localization to cell cortex	3/821	11/18866	0.0104229	0.0962757	0.0824703	EPB41L2/PLK1/MISP	3
BP	GO:0098883	synapse pruning	3/821	11/18866	0.0104229	0.0962757	0.0824703	TREM2/ITGAM/DKK1	3
BP	GO:1902221	erythrose 4-phosphate/phosphoenolpyruvate family amino acid metabolic process	3/821	11/18866	0.0104229	0.0962757	0.0824703	ASRGL1/IL4I1/TAT	3
BP	GO:1902222	erythrose 4-phosphate/phosphoenolpyruvate family amino acid catabolic process	3/821	11/18866	0.0104229	0.0962757	0.0824703	ASRGL1/IL4I1/TAT	3
BP	GO:0001894	tissue homeostasis	20/821	261/18866	0.0104455	0.0963044	0.0824948	PROM1/AKR1B1/SLC2A1/CIB2/USH1C/SPP1/LPCAT1/STK39/ADAM8/CSF1/OPRPN/SRC/TFF1/SYK/TNFRSF11B/RAC2/TFF2/SOX9/PDK4/INAVA	20
BP	GO:0008202	steroid metabolic process	24/821	332/18866	0.0107134	0.098565	0.0844313	CYP39A1/RDH16/AKR1B1/CYP3A4/G6PD/CYP8B1/SPP1/OSBPL3/SLC27A5/CYP2C9/CYP2B6/SOAT2/CYP2A6/LCAT/SEC14L2/APOF/CYP2C8/CYP1A2/CYP2E1/AKR1B15/VLDLR/AFP/CFTR/FGFR1	24
BP	GO:0000723	telomere maintenance	14/821	161/18866	0.0107504	0.098565	0.0844313	EXO1/PRIM1/POLA1/AURKB/RECQL4/RFC4/RAD51/POLD1/FEN1/SRC/NEK2/LTO1/PCNA/PKIB	14
BP	GO:0034767	positive regulation of ion transmembrane transport	14/821	161/18866	0.0107504	0.098565	0.0844313	CXCL9/G6PD/STK39/TREM2/WNK2/FLNA/RELN/FXYD1/ATP1B3/PTAFR/CFTR/KCNJ11/KCNQ1/CACNG4	14
BP	GO:0042542	response to hydrogen peroxide	13/821	146/18866	0.0113645	0.104003	0.0890896	NQO1/ADAM9/BAK1/PYCR1/SPHK1/EZH2/SRC/CDK1/STK26/CRYAB/MAPK13/PCNA/ECT2	13
BP	GO:0060760	positive regulation of response to cytokine stimulus	7/821	57/18866	0.0114771	0.104609	0.0896083	HPX/TREM2/TLR2/RIPK2/CSF1/MMP12/IKBKE	7
BP	GO:0071398	cellular response to fatty acid	7/821	57/18866	0.0114771	0.104609	0.0896083	CCNB1/E2F1/SRC/TNC/PTGFR/PTAFR/PDK4	7
BP	GO:0043154	negative regulation of cysteine-type endopeptidase activity involved in apoptotic process	9/821	85/18866	0.0115123	0.104609	0.0896083	SFN/MICAL1/MMP9/SRC/BIRC5/MAGEA3/CRYAB/PLAUR/CD44	9
BP	GO:0050727	regulation of inflammatory response	29/821	425/18866	0.0115483	0.104609	0.0896083	PBK/PLA2G7/C2CD4A/FCER1G/STK39/HCK/TYRO3/TREM2/ADAM8/TLR2/MMP9/SPHK1/ALOX5/GBP5/DNASE1L3/CTSC/FANCD2/ABCC1/MAPK13/ITGA2/IL18/SLAMF8/PLA2G2D/S100A9/FABP4/DUOXA2/MACIR/S100A8/PYCARD	29
BP	GO:0048469	cell maturation	15/821	179/18866	0.0116785	0.104609	0.0896083	AKR1B1/REN/CCNB1/AURKA/G6PD/CDC25B/RHEX/TYMS/NRCAM/TRIP13/FBXO5/CABYR/EPO/CFTR/FGFR1	15
BP	GO:0002063	chondrocyte development	5/821	32/18866	0.0116929	0.104609	0.0896083	CHST11/SULF1/SOX9/PTHLH/COMP	5
BP	GO:0008210	estrogen metabolic process	5/821	32/18866	0.0116929	0.104609	0.0896083	CYP3A4/CYP2C9/CYP2C8/CYP1A2/AKR1B15	5
BP	GO:0032673	regulation of interleukin-4 production	5/821	32/18866	0.0116929	0.104609	0.0896083	FCER1G/CD86/HAVCR2/SYK/LGALS9	5
BP	GO:0043304	regulation of mast cell degranulation	5/821	32/18866	0.0116929	0.104609	0.0896083	FCER1G/SYK/LGALS9/RAC2/UNC13D	5
BP	GO:0045589	regulation of regulatory T cell differentiation	5/821	32/18866	0.0116929	0.104609	0.0896083	LILRB4/FANCD2/LGALS9/LAG3/TNFRSF18	5
BP	GO:1901889	negative regulation of cell junction assembly	5/821	32/18866	0.0116929	0.104609	0.0896083	RCC2/TLR2/MMP14/SRC/DKK1	5
BP	GO:1901976	regulation of cell cycle checkpoint	5/821	32/18866	0.0116929	0.104609	0.0896083	CCNB1/CDT1/WDR76/MAD2L1/NDC80	5
BP	GO:0070301	cellular response to hydrogen peroxide	10/821	100/18866	0.0117083	0.104609	0.0896083	NQO1/PYCR1/SPHK1/EZH2/SRC/CDK1/STK26/MAPK13/PCNA/ECT2	10
BP	GO:0035690	cellular response to drug	8/821	71/18866	0.0117655	0.104609	0.0896083	REN/CRHBP/UCHL1/MT2A/ANKRD1/SLAMF8/GPLD1/KCNQ1	8
BP	GO:0030277	maintenance of gastrointestinal epithelium	4/821	21/18866	0.0117899	0.104609	0.0896083	TFF1/TFF2/SOX9/INAVA	4
BP	GO:0033630	positive regulation of cell adhesion mediated by integrin	4/821	21/18866	0.0117899	0.104609	0.0896083	ADAM9/SYK/LIF/FERMT1	4
BP	GO:0046641	positive regulation of alpha-beta T cell proliferation	4/821	21/18866	0.0117899	0.104609	0.0896083	RIPK2/SYK/LGALS9/IL18	4
BP	GO:0006766	vitamin metabolic process	12/821	131/18866	0.0119023	0.105417	0.0903012	CYP3A4/SLC2A1/VNN2/RBP2/PLTP/MTHFD2/FOLR1/SLC52A2/PRSS3/ABCC1/MTHFD1L/FGFR1	12
BP	GO:0045089	positive regulation of innate immune response	17/821	213/18866	0.0119876	0.105797	0.0906261	HPX/FCER1G/MUC1/HCK/ADAM8/SRC/HAVCR2/MMP12/GBP5/COCH/SYK/CD209/LAG3/MNDA/HMGB2/IKBKE/PYCARD	17
BP	GO:0044409	entry into host	13/821	147/18866	0.0119879	0.105797	0.0906261	ITGAV/SLC1A5/TYRO3/CXCL8/CD86/SLC52A2/SRC/CDK1/FCN3/CD209/LGALS9/ITGA2/SLC10A1	13
BP	GO:0070664	negative regulation of leukocyte proliferation	9/821	86/18866	0.0123775	0.109041	0.0934051	TNFRSF21/VTCN1/CD86/HAVCR2/FOXJ1/LGALS9/MNDA/PLA2G2D/VSIG4	9
BP	GO:0007566	embryo implantation	7/821	58/18866	0.0125765	0.110597	0.0947383	DDR1/SPP1/MMP9/STC2/EPO/LIF/FBLN1	7
BP	GO:0031644	regulation of nervous system process	13/821	148/18866	0.0126374	0.110739	0.0948599	ITGAX/FABP5/TNFRSF21/NPTX2/TMEM100/OPRPN/SRC/CTSC/RELN/ITGA2/MTMR2/PTAFR/CACNG4	13
BP	GO:0061337	cardiac conduction	13/821	148/18866	0.0126374	0.110739	0.0948599	FXYD3/ASPH/DSC2/TMEM65/FLNA/DSG2/FXYD1/FXYD2/ITPR3/ATP1B3/KCNJ11/KCNQ1/CACNG4	13
BP	GO:1903829	positive regulation of cellular protein localization	24/821	338/18866	0.0131187	0.114754	0.0982987	SFN/EPB41L2/ITGA3/CDT1/GLIS2/FCER1G/ITGB2/TREM2/E2F1/SRC/CDK1/FLNA/STX3/PLK1/ARHGEF16/ITGAM/RAC2/GTSE1/CEP131/LIF/ECT2/SQSTM1/KCNJ11/NDC80	24
BP	GO:0033006	regulation of mast cell activation involved in immune response	5/821	33/18866	0.0132993	0.116041	0.0994015	FCER1G/SYK/LGALS9/RAC2/UNC13D	5
BP	GO:0022600	digestive system process	10/821	102/18866	0.013342	0.116041	0.0994015	SLC2A5/STK39/SOAT2/TFF1/GCNT3/TFF2/SOX9/KCNQ1/MOGAT2/INAVA	10
BP	GO:0001867	complement activation, lectin pathway	3/821	12/18866	0.0134534	0.116041	0.0994015	COLEC10/FCN2/FCN3	3
BP	GO:0006002	fructose 6-phosphate metabolic process	3/821	12/18866	0.0134534	0.116041	0.0994015	HK2/PFKP/HK3	3
BP	GO:0032490	detection of molecule of bacterial origin	3/821	12/18866	0.0134534	0.116041	0.0994015	LY96/TREM2/TLR2	3
BP	GO:0032494	response to peptidoglycan	3/821	12/18866	0.0134534	0.116041	0.0994015	TREM2/RIPK2/INAVA	3
BP	GO:0035404	histone-serine phosphorylation	3/821	12/18866	0.0134534	0.116041	0.0994015	CCNB1/AURKA/AURKB	3
BP	GO:0038063	collagen-activated tyrosine kinase receptor signaling pathway	3/821	12/18866	0.0134534	0.116041	0.0994015	DDR1/SYK/COL4A5	3
BP	GO:0046605	regulation of centrosome cycle	7/821	59/18866	0.0137498	0.118369	0.101395	AURKA/CHEK1/CCNF/NEK2/CEP131/CEP85/KIF11	7
BP	GO:0015807	L-amino acid transport	8/821	73/18866	0.0137873	0.118369	0.101395	RGS2/SLC7A7/SLC6A9/SLC7A8/SLC1A5/SLC36A1/SLC38A1/SLC7A1	8
BP	GO:2001242	regulation of intrinsic apoptotic signaling pathway	14/821	166/18866	0.0137949	0.118369	0.101395	NCK2/MUC1/MMP9/SRC/ARHGEF2/MAGEA3/ENO1/PLAUR/CD44/EPO/S100A9/CREB3L1/S100A8/PYCARD	14
BP	GO:0021987	cerebral cortex development	11/821	118/18866	0.0138673	0.118783	0.101751	NDE1/SLC2A1/BCL2A1/TACC3/H2AX/FLNA/RELN/ADGRG1/ASPM/ROBO1/PLCB1	11
BP	GO:0062033	positive regulation of mitotic sister chromatid segregation	4/821	22/18866	0.0139236	0.11906	0.101988	AURKB/ESPL1/CDT1/DLGAP5	4
BP	GO:0051047	positive regulation of secretion	24/821	340/18866	0.0140103	0.119595	0.102446	ATP13A2/AACS/ADAM9/SPP1/FCER1G/NMB/ITGB2/TREM2/ADAM8/TLR2/ANO1/SOX4/SRC/CYP4A11/SYK/ITGAM/ANKRD1/UNC13D/NCS1/PTAFR/GPLD1/CFTR/FGFR1/S100A8	24
BP	GO:0097305	response to alcohol	18/821	234/18866	0.0140968	0.120126	0.1029	NQO1/SPI1/RGS2/G6PD/TYMS/AACS/CRHBP/BAK1/RAD51/CDK1/GRAMD1A/CYBB/TNC/CYP2E1/PTGFR/GPLD1/CFTR/S100A8	18
BP	GO:0032755	positive regulation of interleukin-6 production	9/821	88/18866	0.0142518	0.121238	0.103853	FCER1G/TLR2/RIPK2/ARHGEF2/SYK/LGALS9/MAPK13/PYCARD/INAVA	9
BP	GO:0071706	tumor necrosis factor superfamily cytokine production	11/821	119/18866	0.0147002	0.124839	0.106937	LY96/FCER1G/TREM2/ADAM8/TLR2/RIPK2/HAVCR2/ARHGEF2/LGALS9/PTAFR/PYCARD	11
BP	GO:0044282	small molecule catabolic process	30/821	452/18866	0.0147395	0.124958	0.107039	HK2/CYP39A1/AKR1B10/ENO2/PCK1/NUDT1/PKM/ASRGL1/GPD2/RENBP/APOBEC3B/PFKP/GLS2/HMMR/ALDOA/SDS/CTH/PGD/CYP4A11/IL4I1/NPL/ENO1/ENTPD2/CD44/MTMR2/FTCD/FUT4/TAT/HK3/UROC1	30
BP	GO:0032732	positive regulation of interleukin-1 production	7/821	60/18866	0.0149993	0.126491	0.108353	RIPK2/HAVCR2/LGALS9/MNDA/PYCARD/TRIM16/INAVA	7
BP	GO:0061900	glial cell activation	7/821	60/18866	0.0149993	0.126491	0.108353	BACE2/ITGB2/TREM2/TLR2/SPHK1/CTSC/ITGAM	7
BP	GO:0002888	positive regulation of myeloid leukocyte mediated immunity	5/821	34/18866	0.0150481	0.126491	0.108353	FCER1G/ITGB2/SYK/ITGAM/PTAFR	5
BP	GO:0010922	positive regulation of phosphatase activity	5/821	34/18866	0.0150481	0.126491	0.108353	NPNT/PLEK/ITGA2/PPP1R14D/GPLD1	5
BP	GO:0042558	pteridine-containing compound metabolic process	5/821	34/18866	0.0150481	0.126491	0.108353	TYMS/MTHFD2/FOLR1/MTHFD1L/FTCD	5
BP	GO:0045088	regulation of innate immune response	22/821	307/18866	0.0154822	0.129919	0.111289	HPX/FCER1G/MUC1/HCK/TYRO3/TREM2/ADAM8/SRC/HAVCR2/MMP12/GBP5/COCH/SYK/CD209/LGALS9/LAG3/MNDA/SLAMF8/VSIG4/HMGB2/IKBKE/PYCARD	22
BP	GO:0043268	positive regulation of potassium ion transport	6/821	47/18866	0.0156557	0.131153	0.112346	STK39/TREM2/WNK2/FLNA/ATP1B3/KCNQ1	6
BP	GO:0038095	Fc-epsilon receptor signaling pathway	14/821	169/18866	0.0159175	0.133121	0.114032	IGHV3-30/IGKV2-29/IGLV1-44/FCER1G/IGHV4-39/IGHV3-48/SYK/IGHV3-23/IGKV3-20/IGKV4-1/IGHV1-69/IGHV4-34/IGHV4-59/IGKV3D-20	14
BP	GO:0031100	animal organ regeneration	8/821	75/18866	0.0160514	0.133789	0.114604	AURKA/TYMS/PKM/BAK1/CCNA2/EZH2/CDK1/PCNA	8
BP	GO:0032418	lysosome localization	8/821	75/18866	0.0160514	0.133789	0.114604	RAB34/CPLX2/FCER1G/CHGA/SYK/LGALS9/RAC2/UNC13D	8
BP	GO:0045621	positive regulation of lymphocyte differentiation	10/821	105/18866	0.0161054	0.134013	0.114797	PCK1/LILRB4/ADAM8/RIPK2/CD86/MMP14/SOX4/SYK/LGALS9/IL18	10
BP	GO:0051220	cytoplasmic sequestering of protein	4/821	23/18866	0.0162872	0.134846	0.11551	DBN1/FLNA/MDFI/TONSL	4
BP	GO:1904996	positive regulation of leukocyte adhesion to vascular endothelial cell	4/821	23/18866	0.0162872	0.134846	0.11551	ITGB2/ALOX5/PTAFR/FUT4	4
BP	GO:2000726	negative regulation of cardiac muscle cell differentiation	4/821	23/18866	0.0162872	0.134846	0.11551	RGS2/G6PD/FZD7/DKK1	4
BP	GO:1903708	positive regulation of hemopoiesis	16/821	204/18866	0.0168505	0.137525	0.117805	RHEX/PCK1/LILRB4/TREM2/ADAM8/KITLG/RIPK2/CD86/CSF1/MMP14/SOX4/SYK/LGALS9/IL18/LIF/HMGB2	16
BP	GO:0045842	positive regulation of mitotic metaphase/anaphase transition	3/821	13/18866	0.0169322	0.137525	0.117805	ESPL1/CDT1/DLGAP5	3
BP	GO:0046348	amino sugar catabolic process	3/821	13/18866	0.0169322	0.137525	0.117805	RENBP/CHIT1/NPL	3
BP	GO:0048711	positive regulation of astrocyte differentiation	3/821	13/18866	0.0169322	0.137525	0.117805	SERPINE2/CLCF1/LIF	3
BP	GO:0051764	actin crosslink formation	3/821	13/18866	0.0169322	0.137525	0.117805	MARCKS/FLNA/BAIAP2L2	3
BP	GO:0072182	regulation of nephron tubule epithelial cell differentiation	3/821	13/18866	0.0169322	0.137525	0.117805	PROM1/CD24/LIF	3
BP	GO:1901970	positive regulation of mitotic sister chromatid separation	3/821	13/18866	0.0169322	0.137525	0.117805	ESPL1/CDT1/DLGAP5	3
BP	GO:0032633	interleukin-4 production	5/821	35/18866	0.0169442	0.137525	0.117805	FCER1G/CD86/HAVCR2/SYK/LGALS9	5
BP	GO:0032735	positive regulation of interleukin-12 production	5/821	35/18866	0.0169442	0.137525	0.117805	TLR2/RIPK2/SYK/LGALS9/PLCB1	5
BP	GO:0048333	mesodermal cell differentiation	5/821	35/18866	0.0169442	0.137525	0.117805	ITGA3/ITGB4/ITGA2/FGFR1/DKK1	5
BP	GO:0051443	positive regulation of ubiquitin-protein transferase activity	5/821	35/18866	0.0169442	0.137525	0.117805	MAGEC2/CDC20/PLK1/UBE2S/UBE2C	5
BP	GO:1904031	positive regulation of cyclin-dependent protein kinase activity	5/821	35/18866	0.0169442	0.137525	0.117805	CCNB1/CDC6/CKS2/PSRC1/SRC	5
BP	GO:0001841	neural tube formation	10/821	106/18866	0.0171147	0.138538	0.118672	TEAD2/FOLR1/TRIM71/FZD6/SPINT2/SOX4/CTHRC1/SPINT1/MTHFD1L/FZD1	10
BP	GO:0018105	peptidyl-serine phosphorylation	22/821	310/18866	0.0171249	0.138538	0.118672	CCNB1/AURKA/PCK1/AURKB/CDK2/CDC7/STK39/NCK2/BAK1/TTK/RIPK2/PFN2/SRC/CDK1/SYK/PLK1/CD44/MAPK13/EPO/LIF/IKBKE/DKK1	22
BP	GO:0033628	regulation of cell adhesion mediated by integrin	6/821	48/18866	0.0172535	0.139351	0.119369	ADAM9/MUC1/SYK/PLAU/LIF/FERMT1	6
BP	GO:0017157	regulation of exocytosis	17/821	222/18866	0.0174057	0.139758	0.119717	CHRNA4/ATP13A2/SYT8/CPLX2/FCER1G/MICAL1/ITGB2/SYT13/PFN2/SYK/LGALS9/ITGAM/RAC2/UNC13D/NCS1/PTAFR/CFTR	17
BP	GO:0001843	neural tube closure	9/821	91/18866	0.017445	0.139758	0.119717	TEAD2/FOLR1/TRIM71/FZD6/SPINT2/CTHRC1/SPINT1/MTHFD1L/FZD1	9
BP	GO:0033273	response to vitamin	9/821	91/18866	0.017445	0.139758	0.119717	TYMS/SPP1/POSTN/FOLR1/TNC/STC2/GDAP1/EPO/ITGA2	9
BP	GO:0045921	positive regulation of exocytosis	9/821	91/18866	0.017445	0.139758	0.119717	ATP13A2/FCER1G/ITGB2/SYK/ITGAM/UNC13D/NCS1/PTAFR/CFTR	9
BP	GO:0097306	cellular response to alcohol	9/821	91/18866	0.017445	0.139758	0.119717	SPI1/AACS/RAD51/GRAMD1A/CYBB/TNC/PTGFR/GPLD1/CFTR	9
BP	GO:0071478	cellular response to radiation	15/821	188/18866	0.0175997	0.140769	0.120584	PBK/AURKB/CHEK1/RHNO1/H2AX/BAK1/RAD51/POLD1/RAD51AP1/CRYAB/CDC25A/MAPK13/PCNA/ECT2/H2AW	15
BP	GO:0045143	homologous chromosome segregation	7/821	62/18866	0.017737	0.141183	0.120938	ESPL1/PTTG1/TRIP13/FANCD2/PLK1/MAEL/P3H4	7
BP	GO:0070527	platelet aggregation	7/821	62/18866	0.017737	0.141183	0.120938	SERPINE2/TYRO3/FLNA/PLEK/SYK/CLIC1/COMP	7
BP	GO:1902475	L-alpha-amino acid transmembrane transport	7/821	62/18866	0.017737	0.141183	0.120938	RGS2/SLC7A7/SLC6A9/SLC7A8/SLC1A5/SLC38A1/SLC7A1	7
BP	GO:0051098	regulation of binding	25/821	367/18866	0.0184291	0.146457	0.125456	ANXA2/AURKA/LOX/AURKB/CDT1/PHLDA2/MMP9/RIPK2/E2F1/STMN1/SRC/NEK2/CDCA5/PLK1/DDX11/PLAUR/CTHRC1/ITGA2/LIF/HJURP/HMGB2/DAB2/MDFI/BAMBI/DKK1	25
BP	GO:0045582	positive regulation of T cell differentiation	9/821	92/18866	0.0186169	0.147476	0.126329	PCK1/LILRB4/ADAM8/RIPK2/CD86/SOX4/SYK/LGALS9/IL18	9
BP	GO:0060606	tube closure	9/821	92/18866	0.0186169	0.147476	0.126329	TEAD2/FOLR1/TRIM71/FZD6/SPINT2/CTHRC1/SPINT1/MTHFD1L/FZD1	9
BP	GO:0006865	amino acid transport	13/821	156/18866	0.0188558	0.148307	0.12704	RGS2/SLC7A7/SLC6A9/SLC7A8/SLC1A5/GLS2/SLC36A1/SLC25A47/SLC6A13/SLC6A6/SLC38A1/SLC7A1/SNAP25	13
BP	GO:0046835	carbohydrate phosphorylation	4/821	24/18866	0.0188875	0.148307	0.12704	HK2/HKDC1/PFKFB3/HK3	4
BP	GO:0051446	positive regulation of meiotic cell cycle	4/821	24/18866	0.0188875	0.148307	0.12704	CDC25B/CDC25A/CDC25C/PLCB1	4
BP	GO:0060444	branching involved in mammary gland duct morphogenesis	4/821	24/18866	0.0188875	0.148307	0.12704	DDR1/CSF1/SRC/ETV5	4
BP	GO:0071294	cellular response to zinc ion	4/821	24/18866	0.0188875	0.148307	0.12704	ATP13A2/MT1E/MT2A/MT1X	4
BP	GO:1903532	positive regulation of secretion by cell	22/821	313/18866	0.0189016	0.148307	0.12704	ATP13A2/AACS/ADAM9/SPP1/FCER1G/NMB/ITGB2/TREM2/ADAM8/TLR2/ANO1/SOX4/SRC/SYK/ITGAM/ANKRD1/UNC13D/NCS1/PTAFR/GPLD1/CFTR/FGFR1	22
BP	GO:0030098	lymphocyte differentiation	25/821	368/18866	0.0189889	0.148546	0.127246	SPI1/PCK1/PRR7/LILRB4/FCER1G/BAK1/TYRO3/ADAM8/RIPK2/CD86/MMP14/SOX4/FOXJ1/HLA-DOA/SYK/FZD7/FANCD2/LGALS9/LAG3/CLCF1/IL18/SLAMF8/PLA2G2D/CMTM7/TNFRSF18	25
BP	GO:0046633	alpha-beta T cell proliferation	5/821	36/18866	0.0189921	0.148546	0.127246	ELF4/RIPK2/SYK/LGALS9/IL18	5
BP	GO:0021543	pallium development	14/821	173/18866	0.019126	0.149358	0.12794	NDE1/SLC2A1/BCL2A1/TACC3/H2AX/EZH2/FLNA/IGF2BP1/RELN/ADGRG1/ASPM/ROBO1/PLXNA3/PLCB1	14
BP	GO:0006575	cellular modified amino acid metabolic process	15/821	190/18866	0.0191825	0.149563	0.128116	G6PD/MBOAT1/TYMS/GNMT/VNN2/MTHFD2/FOLR1/SLC6A8/LPCAT4/PLOD2/DUOX2/PLA2G2D/MTHFD1L/FTCD/DUOXA2	15
BP	GO:0032526	response to retinoic acid	10/821	108/18866	0.0192721	0.150026	0.128513	PCK1/TEAD2/PTGES/FZD7/TNC/MICB/GDAP1/SOX9/DKK1/TRIM16	10
BP	GO:0051101	regulation of DNA binding	11/821	124/18866	0.0194411	0.151103	0.129436	CDT1/MMP9/E2F1/NEK2/CDCA5/PLAUR/ITGA2/LIF/HJURP/HMGB2/MDFI	11
BP	GO:0010770	positive regulation of cell morphogenesis involved in differentiation	13/821	157/18866	0.0197712	0.153188	0.131222	CARMIL1/DBN1/OLFM4/TUBB2B/PLXNA1/FLNA/RELN/TRPV2/UNC13D/CRABP2/ROBO1/PLXNA3/LIMK1	13
BP	GO:0051017	actin filament bundle assembly	13/821	157/18866	0.0197712	0.153188	0.131222	MARCKS/CARMIL1/FSCN1/USH1C/MICAL1/STMN1/PFN2/SRC/FLNA/PLEK/LIMK1/TACSTD2/BAIAP2L2	13
BP	GO:2000117	negative regulation of cysteine-type endopeptidase activity	9/821	93/18866	0.0198449	0.153519	0.131505	SFN/MICAL1/MMP9/SRC/BIRC5/MAGEA3/CRYAB/PLAUR/CD44	9
BP	GO:0010469	regulation of signaling receptor activity	14/821	174/18866	0.0199996	0.154234	0.132117	MTRNR2L12/SLC6A9/NPTX2/CRHBP/NCK2/PHLDA2/DLG3/SRC/RELN/NCAPG2/TGFA/PLAU/CACNG4/DKK1	14
BP	GO:0032200	telomere organization	14/821	174/18866	0.0199996	0.154234	0.132117	EXO1/PRIM1/POLA1/AURKB/RECQL4/RFC4/RAD51/POLD1/FEN1/SRC/NEK2/LTO1/PCNA/PKIB	14
BP	GO:0001838	embryonic epithelial tube formation	11/821	125/18866	0.0205111	0.157235	0.134688	TEAD2/FOLR1/TRIM71/FZD6/SPINT2/SOX4/CTHRC1/SPINT1/MTHFD1L/SOX9/FZD1	11
BP	GO:0001952	regulation of cell-matrix adhesion	11/821	125/18866	0.0205111	0.157235	0.134688	DDR1/CDKN2A/POSTN/RCC2/CSF1/MMP14/SRC/MMP12/PLAU/FERMT1/CEACAM6	11
BP	GO:0030168	platelet activation	13/821	158/18866	0.0207195	0.157235	0.134688	SERPINE2/FCER1G/TYRO3/FZD6/SRC/FLNA/PLEK/SYK/CLIC1/ENTPD2/ITPR3/COMP/GNA15	13
BP	GO:0001774	microglial cell activation	6/821	50/18866	0.0207778	0.157235	0.134688	ITGB2/TREM2/TLR2/SPHK1/CTSC/ITGAM	6
BP	GO:0001961	positive regulation of cytokine-mediated signaling pathway	6/821	50/18866	0.0207778	0.157235	0.134688	HPX/TREM2/RIPK2/CSF1/MMP12/IKBKE	6
BP	GO:0002269	leukocyte activation involved in inflammatory response	6/821	50/18866	0.0207778	0.157235	0.134688	ITGB2/TREM2/TLR2/SPHK1/CTSC/ITGAM	6
BP	GO:0046850	regulation of bone remodeling	6/821	50/18866	0.0207778	0.157235	0.134688	SPP1/ADAM8/SRC/SYK/TNFRSF11B/PDK4	6
BP	GO:0071715	icosanoid transport	6/821	50/18866	0.0207778	0.157235	0.134688	NMB/CYP4A11/SYK/ABCC4/ABCC1/PLA2G2D	6
BP	GO:1901571	fatty acid derivative transport	6/821	50/18866	0.0207778	0.157235	0.134688	NMB/CYP4A11/SYK/ABCC4/ABCC1/PLA2G2D	6
BP	GO:0045453	bone resorption	7/821	64/18866	0.0208084	0.157235	0.134688	SPP1/ADAM8/SRC/SYK/TNFRSF11B/RAC2/PDK4	7
BP	GO:0060452	positive regulation of cardiac muscle contraction	3/821	14/18866	0.0208651	0.157235	0.134688	RGS2/CHGA/KCNQ1	3
BP	GO:0070234	positive regulation of T cell apoptotic process	3/821	14/18866	0.0208651	0.157235	0.134688	ADAM8/LGALS9/PDCD1	3
BP	GO:0072425	signal transduction involved in G2 DNA damage checkpoint	3/821	14/18866	0.0208651	0.157235	0.134688	CHEK1/PLK1/DTL	3
BP	GO:0090128	regulation of synapse maturation	3/821	14/18866	0.0208651	0.157235	0.134688	CDC20/RELN/CLSTN1	3
BP	GO:1902101	positive regulation of metaphase/anaphase transition of cell cycle	3/821	14/18866	0.0208651	0.157235	0.134688	ESPL1/CDT1/DLGAP5	3
BP	GO:0019319	hexose biosynthetic process	9/821	94/18866	0.0211304	0.158751	0.135987	AKR1B1/ENO2/PCK1/GPD2/GNMT/ALDOA/SDS/ENO1/SOGA1	9
BP	GO:0051591	response to cAMP	9/821	94/18866	0.0211304	0.158751	0.135987	AQP8/REN/PCK1/CRHBP/DUOX2/ALDH3A1/PTAFR/CFTR/KCNQ1	9
BP	GO:0098926	postsynaptic signal transduction	5/821	37/18866	0.0211962	0.158768	0.136001	CHRNA4/KPNA2/PRR7/PLCB1/GNA15	5
BP	GO:0002831	regulation of response to biotic stimulus	27/821	409/18866	0.0211968	0.158768	0.136001	PGC/LY96/HPX/FCER1G/MUC1/HCK/TYRO3/TREM2/ADAM8/CXCL6/RIPK2/SRC/HAVCR2/MMP12/GBP5/COCH/SYK/CD209/LGALS9/MICB/LAG3/MNDA/SLAMF8/VSIG4/HMGB2/IKBKE/PYCARD	27
BP	GO:0032680	regulation of tumor necrosis factor production	10/821	110/18866	0.0216225	0.161711	0.138523	LY96/FCER1G/TREM2/TLR2/RIPK2/HAVCR2/ARHGEF2/LGALS9/PTAFR/PYCARD	10
BP	GO:0019400	alditol metabolic process	4/821	25/18866	0.0217303	0.161785	0.138586	AKR1B1/PCK1/GPD2/MOGAT2	4
BP	GO:0046697	decidualization	4/821	25/18866	0.0217303	0.161785	0.138586	SPP1/CTSV/STC2/LIF	4
BP	GO:0051307	meiotic chromosome separation	4/821	25/18866	0.0217303	0.161785	0.138586	ESPL1/TOP2A/TTK/NCAPH	4
BP	GO:0043406	positive regulation of MAP kinase activity	19/821	264/18866	0.0223776	0.166354	0.1425	PBK/DUSP9/ADAM9/MAP3K21/STK39/ADAM8/KITLG/IQGAP3/RIPK2/EZH2/CD24/SRC/CDK1/SYK/TGFA/FGFR1/ROBO1/DKK1/INAVA	19
BP	GO:0043277	apoptotic cell clearance	6/821	51/18866	0.0227102	0.168336	0.144197	ITGAV/TYRO3/TREM2/FCN2/FCN3/RAC2	6
BP	GO:0001704	formation of primary germ layer	11/821	127/18866	0.0227803	0.168336	0.144197	ITGAV/ITGA3/ITGB2/MMP9/MMP14/ITGB4/FZD7/ITGA2/TXNRD1/FGFR1/DKK1	11
BP	GO:0017015	regulation of transforming growth factor beta receptor signaling pathway	11/821	127/18866	0.0227803	0.168336	0.144197	LOX/HTRA3/ITGA3/CHST11/CD109/NPNT/FOLR1/PMEPA1/FERMT1/DAB2/BAMBI	11
BP	GO:1900180	regulation of protein localization to nucleus	11/821	127/18866	0.0227803	0.168336	0.144197	ATP13A2/LILRB4/GLIS2/SRC/CDK1/FLNA/PLK1/GTSE1/LIF/FERMT1/ECT2	11
BP	GO:0006869	lipid transport	26/821	393/18866	0.0228574	0.16847	0.144312	FABP5/ANXA2/REN/SLC2A1/ITGAV/SPP1/OSBPL3/SLC27A5/PLTP/LPA/NMB/SOAT2/LCAT/CYP4A11/SYK/SLCO1B3/ABCC4/ABCC1/GRAMD1A/APOF/PLA2G2D/CFHR4/FABP4/VLDLR/CFTR/SLC10A1	26
BP	GO:1900182	positive regulation of protein localization to nucleus	8/821	80/18866	0.0228664	0.16847	0.144312	GLIS2/SRC/CDK1/FLNA/PLK1/GTSE1/LIF/ECT2	8
BP	GO:0042769	DNA damage response, detection of DNA damage	5/821	38/18866	0.0235604	0.173067	0.14825	RFC4/POLD1/SOX4/PCNA/DTL	5
BP	GO:0090224	regulation of spindle organization	5/821	38/18866	0.0235604	0.173067	0.14825	SPAG5/TACC3/PSRC1/TPX2/PLK1	5
BP	GO:0010001	glial cell differentiation	17/821	230/18866	0.0236584	0.17353	0.148647	TNFRSF21/SERPINE2/BACE2/TREM2/TLR2/SOX4/CDK1/RELN/CLCF1/SPINT1/LIF/S100A9/CDKN2C/SOX9/DNER/NDRG1/S100A8	17
BP	GO:0061572	actin filament bundle organization	13/821	161/18866	0.0237689	0.174036	0.14908	MARCKS/CARMIL1/FSCN1/USH1C/MICAL1/STMN1/PFN2/SRC/FLNA/PLEK/LIMK1/TACSTD2/BAIAP2L2	13
BP	GO:0048771	tissue remodeling	14/821	178/18866	0.0237977	0.174036	0.14908	SPP1/BAK1/ADAM8/MMP14/SRC/SYK/TNFRSF11B/RAC2/CTHRC1/IL18/LIF/SPP2/PDK4/P3H4	14
BP	GO:0016049	cell growth	31/821	490/18866	0.0242946	0.177408	0.151969	SFN/RGS2/PRSS2/AURKA/G6PD/DDR1/DBN1/CDKN2A/SPP1/SERPINE2/POSTN/SPHK1/MMP14/NRCAM/PLXNA1/PSRC1/SEMA6A/TRPV2/CLSTN1/CRYAB/ENO1/KRT17/CRABP2/NDN/S100A9/CDKN2C/SOX9/PLXNA3/LIMK1/S100A8/RNF157	31
BP	GO:0002507	tolerance induction	4/821	26/18866	0.0248208	0.17939	0.153666	HAVCR2/FOXJ1/LGALS9/PDCD1	4
BP	GO:0042104	positive regulation of activated T cell proliferation	4/821	26/18866	0.0248208	0.17939	0.153666	CD24/EPO/IL18/PYCARD	4
BP	GO:0060706	cell differentiation involved in embryonic placenta development	4/821	26/18866	0.0248208	0.17939	0.153666	SPINT2/KRT19/LIF/MDFI	4
BP	GO:1901071	glucosamine-containing compound metabolic process	4/821	26/18866	0.0248208	0.17939	0.153666	CHST4/RENBP/CHST2/CHIT1	4
BP	GO:0007015	actin filament organization	28/821	434/18866	0.0250133	0.17939	0.153666	CAPG/MARCKS/CARMIL1/FSCN1/MYO19/DBN1/USH1C/MICAL1/NCK2/HCK/ALDOA/STMN1/PFN2/SRC/ARHGEF2/FLNA/PLEK/ENAH/RAC2/SH3BP1/LIMK1/POF1B/TMSB10/PYCARD/CYRIB/TACSTD2/BAIAP2L2/MARCKSL1	28
BP	GO:1903844	regulation of cellular response to transforming growth factor beta stimulus	11/821	129/18866	0.0252278	0.17939	0.153666	LOX/HTRA3/ITGA3/CHST11/CD109/NPNT/FOLR1/PMEPA1/FERMT1/DAB2/BAMBI	11
BP	GO:0002281	macrophage activation involved in immune response	3/821	15/18866	0.0252544	0.17939	0.153666	TREM2/HAVCR2/SYK	3
BP	GO:0006000	fructose metabolic process	3/821	15/18866	0.0252544	0.17939	0.153666	AKR1B1/ALDOA/PFKFB3	3
BP	GO:0010273	detoxification of copper ion	3/821	15/18866	0.0252544	0.17939	0.153666	MT1E/MT2A/MT1X	3
BP	GO:0019321	pentose metabolic process	3/821	15/18866	0.0252544	0.17939	0.153666	G6PD/PGD/TKT	3
BP	GO:0023035	CD40 signaling pathway	3/821	15/18866	0.0252544	0.17939	0.153666	TREM2/CD86/FANCD2	3
BP	GO:0032328	alanine transport	3/821	15/18866	0.0252544	0.17939	0.153666	SLC7A8/SLC36A1/SLC6A6	3
BP	GO:0035635	entry of bacterium into host cell	3/821	15/18866	0.0252544	0.17939	0.153666	ITGAV/CXCL8/SRC	3
BP	GO:0036376	sodium ion export across plasma membrane	3/821	15/18866	0.0252544	0.17939	0.153666	FXYD1/FXYD2/ATP1B3	3
BP	GO:0051044	positive regulation of membrane protein ectodomain proteolysis	3/821	15/18866	0.0252544	0.17939	0.153666	ADAM9/ADAM8/GPLD1	3
BP	GO:0055057	neuroblast division	3/821	15/18866	0.0252544	0.17939	0.153666	ARHGEF2/ASPM/FGFR1	3
BP	GO:0072160	nephron tubule epithelial cell differentiation	3/821	15/18866	0.0252544	0.17939	0.153666	PROM1/CD24/LIF	3
BP	GO:1905820	positive regulation of chromosome separation	3/821	15/18866	0.0252544	0.17939	0.153666	ESPL1/CDT1/DLGAP5	3
BP	GO:1990169	stress response to copper ion	3/821	15/18866	0.0252544	0.17939	0.153666	MT1E/MT2A/MT1X	3
BP	GO:0043648	dicarboxylic acid metabolic process	9/821	97/18866	0.0253449	0.179517	0.153776	PCK1/MTHFD2/GLS2/FOLR1/ME1/MTHFD1L/FTCD/TAT/UROC1	9
BP	GO:1901655	cellular response to ketone	9/821	97/18866	0.0253449	0.179517	0.153776	AKR1B1/PCK1/AACS/FBXO32/SPP1/SRC/TNC/PTGFR/CFTR	9
BP	GO:0051090	regulation of DNA-binding transcription factor activity	29/821	455/18866	0.0263213	0.186167	0.159471	TRAIP/ZIC2/CDKN2A/GLIS2/HCK/ITGB2/ADAM8/TLR2/FZD6/RIPK2/SPHK1/SFRP5/CTH/EZH2/HAVCR2/ARHGEF2/FLNA/FOXJ1/SYK/RELN/FANCD2/LGALS9/IL18/S100A9/MDFI/FZD1/TONSL/S100A8/PYCARD	29
BP	GO:0014020	primary neural tube formation	9/821	98/18866	0.0268734	0.189655	0.16246	TEAD2/FOLR1/TRIM71/FZD6/SPINT2/CTHRC1/SPINT1/MTHFD1L/FZD1	9
BP	GO:0032731	positive regulation of interleukin-1 beta production	6/821	53/18866	0.0269294	0.189655	0.16246	RIPK2/LGALS9/MNDA/PYCARD/TRIM16/INAVA	6
BP	GO:0071320	cellular response to cAMP	6/821	53/18866	0.0269294	0.189655	0.16246	AQP8/PCK1/CRHBP/PTAFR/CFTR/KCNQ1	6
BP	GO:1905330	regulation of morphogenesis of an epithelium	14/821	181/18866	0.0269811	0.189749	0.16254	ITGAX/FZD6/FZD7/SULF1/CTHRC1/GPC4/LIF/DAB2/SOX9/FZD1/FGFR1/DKK1/ETV5/TACSTD2	14
BP	GO:0007596	blood coagulation	23/821	343/18866	0.027059	0.190027	0.162778	CARMIL1/ANXA2/SERPINE2/FCER1G/MICAL1/TYRO3/FZD6/HGFAC/SRC/FLNA/MAFG/PLEK/SYK/CLIC1/PLAU/SH2B2/ENTPD2/PLAUR/ITGA2/ITPR3/FBLN1/COMP/GNA15	23
BP	GO:0001764	neuron migration	13/821	164/18866	0.0271386	0.190316	0.163026	NDE1/ITGA3/NRCAM/TUBB2B/SEMA6A/ARHGEF2/FLNA/RELN/ADGRG1/NDN/DNER/ASPM/FGFR1	13
BP	GO:0007050	cell cycle arrest	17/821	234/18866	0.02736	0.191598	0.164124	SFN/CCNB1/AURKA/PRR11/CDK2/CDKN2A/MUC1/CXCL8/E2F1/SOX4/CDK1/CDKN3/FOXM1/GTSE1/CDC25C/PCNA/CDKN2C	17
BP	GO:0048708	astrocyte differentiation	8/821	83/18866	0.0278153	0.193928	0.16612	SERPINE2/BACE2/TREM2/CLCF1/LIF/S100A9/SOX9/S100A8	8
BP	GO:0071277	cellular response to calcium ion	8/821	83/18866	0.0278153	0.193928	0.16612	SYT8/CRHBP/ALOX5AP/SLC25A24/SYT13/CPNE7/ECT2/GPLD1	8
BP	GO:1900046	regulation of hemostasis	8/821	83/18866	0.0278153	0.193928	0.16612	ANXA2/SERPINE2/FCER1G/PLEK/SYK/PLAU/PLAUR/COMP	8
BP	GO:0032642	regulation of chemokine production	7/821	68/18866	0.0280221	0.193928	0.16612	TREM2/TLR2/CXCL6/RIPK2/HAVCR2/SYK/LGALS9	7
BP	GO:0051148	negative regulation of muscle cell differentiation	7/821	68/18866	0.0280221	0.193928	0.16612	RGS2/G6PD/EZH2/FZD7/DNMT1/BHLHE41/DKK1	7
BP	GO:1904377	positive regulation of protein localization to cell periphery	7/821	68/18866	0.0280221	0.193928	0.16612	EPB41L2/ITGA3/TREM2/STX3/ARHGEF16/SQSTM1/KCNJ11	7
BP	GO:0006706	steroid catabolic process	4/821	27/18866	0.0281628	0.193928	0.16612	CYP39A1/CYP3A4/SPP1/CYP1A2	4
BP	GO:0034389	lipid droplet organization	4/821	27/18866	0.0281628	0.193928	0.16612	TMEM159/HSD17B13/SMIM22/HILPDA	4
BP	GO:0034698	response to gonadotropin	4/821	27/18866	0.0281628	0.193928	0.16612	ITGA3/CCNA2/ASNS/CTSV	4
BP	GO:0072337	modified amino acid transport	4/821	27/18866	0.0281628	0.193928	0.16612	FOLR1/SLC6A8/SLC6A13/ABCC1	4
BP	GO:1900120	regulation of receptor binding	4/821	27/18866	0.0281628	0.193928	0.16612	ANXA2/LOX/PHLDA2/MMP9	4
BP	GO:1905208	negative regulation of cardiocyte differentiation	4/821	27/18866	0.0281628	0.193928	0.16612	RGS2/G6PD/FZD7/DKK1	4
BP	GO:0000302	response to reactive oxygen species	17/821	235/18866	0.0283497	0.194825	0.166888	NQO1/CDK2/ADAM9/BAK1/CCNA2/PYCR1/MMP9/SPHK1/EZH2/SRC/CDK1/STK26/CRYAB/MAPK13/CYP2E1/PCNA/ECT2	17
BP	GO:0006096	glycolytic process	10/821	115/18866	0.0283989	0.194825	0.166888	HK2/ENO2/PKM/PFKP/HKDC1/ALDOA/PFKFB3/ENO1/HK3/NUP210	10
BP	GO:0030217	T cell differentiation	18/821	253/18866	0.0284112	0.194825	0.166888	PCK1/PRR7/LILRB4/FCER1G/ADAM8/RIPK2/CD86/SOX4/FOXJ1/HLA-DOA/SYK/FZD7/FANCD2/LGALS9/LAG3/IL18/PLA2G2D/TNFRSF18	18
BP	GO:0051054	positive regulation of DNA metabolic process	15/821	200/18866	0.028768	0.196016	0.167908	AURKB/CDK2/H2AX/RFC4/RAD51/SRC/NEK2/DSCC1/NSD2/DDX11/FOXM1/CLCF1/PCNA/CHTF18/PKIB	15
BP	GO:0009072	aromatic amino acid family metabolic process	5/821	40/18866	0.0287828	0.196016	0.167908	ASRGL1/IL4I1/FTCD/TAT/UROC1	5
BP	GO:0050892	intestinal absorption	5/821	40/18866	0.0287828	0.196016	0.167908	SLC2A5/SOAT2/GCNT3/KCNQ1/MOGAT2	5
BP	GO:0071526	semaphorin-plexin signaling pathway	5/821	40/18866	0.0287828	0.196016	0.167908	PLXNA1/SEMA6A/FLNA/SH3BP1/PLXNA3	5
BP	GO:1901381	positive regulation of potassium ion transmembrane transport	5/821	40/18866	0.0287828	0.196016	0.167908	TREM2/WNK2/FLNA/ATP1B3/KCNQ1	5
BP	GO:0010976	positive regulation of neuron projection development	20/821	290/18866	0.0290402	0.197226	0.168945	RGS2/ITGA3/DBN1/TUBB2B/EZH2/PLXNA1/RELN/TRPV2/SERPINI1/ANKRD1/EPO/CRABP2/S100A9/VLDLR/FZD1/FGFR1/ROBO1/PLXNA3/LIMK1/RNF157	20
BP	GO:1902105	regulation of leukocyte differentiation	20/821	290/18866	0.0290402	0.197226	0.168945	PCK1/LILRB4/TREM2/ADAM8/KITLG/RIPK2/CD86/CSF1/MMP14/SOX4/FOXJ1/HLA-DOA/SYK/FANCD2/LGALS9/LAG3/IL18/SLAMF8/LIF/TNFRSF18	20
BP	GO:0032623	interleukin-2 production	6/821	54/18866	0.0292212	0.198184	0.169765	FCER1G/RIPK2/CD86/HAVCR2/VSIG4/HOMER3	6
BP	GO:0060560	developmental growth involved in morphogenesis	17/821	236/18866	0.0293658	0.198892	0.170372	AURKA/DDR1/DBN1/SPP1/POSTN/CSF1/NRCAM/PLXNA1/SEMA6A/TRPV2/TNC/CRABP2/NDN/SOX9/PLXNA3/LIMK1/RNF157	17
BP	GO:0014074	response to purine-containing compound	12/821	149/18866	0.0295963	0.20005	0.171364	AQP8/REN/PCK1/AACS/CIB2/CRHBP/DUOX2/ALDH3A1/PTAFR/CFTR/KCNJ11/KCNQ1	12
BP	GO:0008652	cellular amino acid biosynthetic process	8/821	84/18866	0.0296176	0.20005	0.171364	FOLH1B/GLS2/PYCR1/ASNS/SDS/CTH/PLOD2/ASPG	8
BP	GO:0031099	regeneration	15/821	201/18866	0.0298917	0.200297	0.171576	CCNB1/AURKA/TYMS/PKM/SPP1/POSTN/BAK1/CCNA2/FOLR1/EZH2/CDK1/FZD7/TNC/PCNA/KLF5	15
BP	GO:0006757	ATP generation from ADP	10/821	116/18866	0.0299168	0.200297	0.171576	HK2/ENO2/PKM/PFKP/HKDC1/ALDOA/PFKFB3/ENO1/HK3/NUP210	10
BP	GO:0032640	tumor necrosis factor production	10/821	116/18866	0.0299168	0.200297	0.171576	LY96/FCER1G/TREM2/TLR2/RIPK2/HAVCR2/ARHGEF2/LGALS9/PTAFR/PYCARD	10
BP	GO:0006098	pentose-phosphate shunt	3/821	16/18866	0.0300992	0.200297	0.171576	G6PD/PGD/TKT	3
BP	GO:0033033	negative regulation of myeloid cell apoptotic process	3/821	16/18866	0.0300992	0.200297	0.171576	FCER1G/KITLG/EPO	3
BP	GO:0043174	nucleoside salvage	3/821	16/18866	0.0300992	0.200297	0.171576	PRTFDC1/TK1/UCK2	3
BP	GO:0043249	erythrocyte maturation	3/821	16/18866	0.0300992	0.200297	0.171576	G6PD/RHEX/EPO	3
BP	GO:0045989	positive regulation of striated muscle contraction	3/821	16/18866	0.0300992	0.200297	0.171576	RGS2/CHGA/KCNQ1	3
BP	GO:0051444	negative regulation of ubiquitin-protein transferase activity	3/821	16/18866	0.0300992	0.200297	0.171576	MAD2L1/FBXO5/LIMK1	3
BP	GO:0060576	intestinal epithelial cell development	3/821	16/18866	0.0300992	0.200297	0.171576	TYMS/SRC/KLF5	3
BP	GO:0086103	G protein-coupled receptor signaling pathway involved in heart process	3/821	16/18866	0.0300992	0.200297	0.171576	RGS2/CHGA/SRC	3
BP	GO:0048588	developmental cell growth	17/821	237/18866	0.0304088	0.202086	0.173108	RGS2/AURKA/G6PD/DDR1/DBN1/SPP1/POSTN/NRCAM/PLXNA1/SEMA6A/TRPV2/CRABP2/NDN/SOX9/PLXNA3/LIMK1/RNF157	17
BP	GO:0022900	electron transport chain	14/821	184/18866	0.0304682	0.202209	0.173213	RDH16/AKR1B1/CCNB1/ASPH/GPD2/ME1/CDK1/C15orf48/CYBB/CYP1A2/NCF2/TXNRD1/NDUFA4L2/COX7B2	14
BP	GO:0072175	epithelial tube formation	11/821	133/18866	0.0306855	0.203379	0.174215	TEAD2/FOLR1/TRIM71/FZD6/SPINT2/SOX4/CTHRC1/SPINT1/MTHFD1L/SOX9/FZD1	11
BP	GO:1901605	alpha-amino acid metabolic process	15/821	202/18866	0.0310474	0.205502	0.176034	SLC7A7/GLYATL1/ASRGL1/GNMT/GLYAT/GLS2/PYCR1/ASNS/SDS/CTH/PLOD2/IL4I1/FTCD/TAT/UROC1	15
BP	GO:0007599	hemostasis	23/821	348/18866	0.031223	0.206377	0.176783	CARMIL1/ANXA2/SERPINE2/FCER1G/MICAL1/TYRO3/FZD6/HGFAC/SRC/FLNA/MAFG/PLEK/SYK/CLIC1/PLAU/SH2B2/ENTPD2/PLAUR/ITGA2/ITPR3/FBLN1/COMP/GNA15	23
BP	GO:0048608	reproductive structure development	28/821	443/18866	0.0314389	0.206377	0.176783	REN/NUDT1/FANCG/CCNF/SPP1/SERPINE2/BAK1/TYRO3/PHLDA2/KITLG/SPINT2/MMP14/KRT19/SRC/FLNA/PLCD3/CTSV/ADGRG1/TNC/SULF1/STC2/SPINT1/LIF/HMGB2/SOX9/MDFI/ASPM/AFP	28
BP	GO:0006767	water-soluble vitamin metabolic process	8/821	85/18866	0.0314987	0.206377	0.176783	SLC2A1/VNN2/MTHFD2/FOLR1/SLC52A2/PRSS3/ABCC1/MTHFD1L	8
BP	GO:0035418	protein localization to synapse	8/821	85/18866	0.0314987	0.206377	0.176783	DBN1/DLG3/RELN/STX3/CLSTN1/GPC4/SNAP25/CACNG4	8
BP	GO:0002931	response to ischemia	6/821	55/18866	0.0316373	0.206377	0.176783	HK2/TREM2/CSF1/UCHL1/SQSTM1/KCNJ11	6
BP	GO:0008347	glial cell migration	6/821	55/18866	0.0316373	0.206377	0.176783	TREM2/CSF1/MMP14/RELN/ADGRG1/NDN	6
BP	GO:0033574	response to testosterone	5/821	41/18866	0.031647	0.206377	0.176783	AACS/SPP1/CA9/EPO/KCNJ11	5
BP	GO:0051180	vitamin transport	5/821	41/18866	0.031647	0.206377	0.176783	SLC2A1/FOLR1/SLC52A2/ABCC1/AFM	5
BP	GO:0071548	response to dexamethasone	5/821	41/18866	0.031647	0.206377	0.176783	PCK1/FBXO32/EPO/PCNA/PTAFR	5
BP	GO:0006972	hyperosmotic response	4/821	28/18866	0.0317596	0.206377	0.176783	AKR1B1/SLC2A1/ARHGEF2/EPO	4
BP	GO:0010669	epithelial structure maintenance	4/821	28/18866	0.0317596	0.206377	0.176783	TFF1/TFF2/SOX9/INAVA	4
BP	GO:0071168	protein localization to chromatin	4/821	28/18866	0.0317596	0.206377	0.176783	EZH2/CDCA5/PLK1/MCM8	4
BP	GO:0071280	cellular response to copper ion	4/821	28/18866	0.0317596	0.206377	0.176783	MT1E/MT2A/CYP1A2/MT1X	4
BP	GO:0006906	vesicle fusion	9/821	101/18866	0.0318465	0.206377	0.176783	ATP13A2/ANXA2/RAB34/CPLX2/SYT13/TAP1/SPHK1/STX3/SNAP25	9
BP	GO:0015908	fatty acid transport	9/821	101/18866	0.0318465	0.206377	0.176783	FABP5/SLC2A1/SLC27A5/NMB/CYP4A11/SYK/ABCC4/PLA2G2D/FABP4	9
BP	GO:0042116	macrophage activation	9/821	101/18866	0.0318465	0.206377	0.176783	ITGB2/TREM2/TLR2/SPHK1/HAVCR2/CTSC/SYK/ITGAM/VSIG4	9
BP	GO:0050817	coagulation	23/821	349/18866	0.0321109	0.207818	0.178018	CARMIL1/ANXA2/SERPINE2/FCER1G/MICAL1/TYRO3/FZD6/HGFAC/SRC/FLNA/MAFG/PLEK/SYK/CLIC1/PLAU/SH2B2/ENTPD2/PLAUR/ITGA2/ITPR3/FBLN1/COMP/GNA15	23
BP	GO:0046718	viral entry into host cell	11/821	134/18866	0.032172	0.207942	0.178124	ITGAV/SLC1A5/TYRO3/CD86/SLC52A2/CDK1/FCN3/CD209/LGALS9/ITGA2/SLC10A1	11
BP	GO:0016331	morphogenesis of embryonic epithelium	12/821	151/18866	0.0323497	0.208818	0.178875	TEAD2/FOLR1/TRIM71/FZD6/SPINT2/SOX4/SULF1/CTHRC1/SPINT1/MTHFD1L/SOX9/FZD1	12
BP	GO:0050770	regulation of axonogenesis	14/821	186/18866	0.0329689	0.212538	0.182061	KEL/ZSWIM5/ZSWIM4/DBN1/SPP1/NRCAM/TUBB2B/PLXNA1/SEMA6A/TRPV2/CRABP2/ROBO1/PLXNA3/LIMK1	14
BP	GO:0050772	positive regulation of axonogenesis	8/821	86/18866	0.0334598	0.215422	0.184532	DBN1/TUBB2B/PLXNA1/TRPV2/CRABP2/ROBO1/PLXNA3/LIMK1	8
BP	GO:0052126	movement in host environment	13/821	169/18866	0.0335129	0.215483	0.184584	ITGAV/SLC1A5/TYRO3/CXCL8/CD86/SLC52A2/SRC/CDK1/FCN3/CD209/LGALS9/ITGA2/SLC10A1	13
BP	GO:0032886	regulation of microtubule-based process	17/821	240/18866	0.0337027	0.216423	0.185389	SKA3/SPAG5/AURKA/CHEK1/TACC3/CKAP2/CCNF/SKA1/STMN1/PSRC1/ARHGEF2/NEK2/TPX2/PLK1/CEP131/CEP85/KIF11	17
BP	GO:0031529	ruffle organization	6/821	56/18866	0.0341799	0.218637	0.187285	CARMIL1/RCC2/PFN2/PLEK/EPS8L3/TACSTD2	6
BP	GO:0090183	regulation of kidney development	6/821	56/18866	0.0341799	0.218637	0.187285	PROM1/MMP9/CD24/LIF/SOX9/TACSTD2	6
BP	GO:1903307	positive regulation of regulated secretory pathway	6/821	56/18866	0.0341799	0.218637	0.187285	FCER1G/ITGB2/SYK/ITGAM/UNC13D/PTAFR	6
BP	GO:0061138	morphogenesis of a branching epithelium	14/821	187/18866	0.0342736	0.218953	0.187556	DDR1/NPNT/SPINT2/CSF1/MMP14/PLXNA1/SRC/TNC/SULF1/SPINT1/SOX9/FGFR1/ETV5/TACSTD2	14
BP	GO:0061458	reproductive system development	28/821	447/18866	0.0346695	0.219868	0.18834	REN/NUDT1/FANCG/CCNF/SPP1/SERPINE2/BAK1/TYRO3/PHLDA2/KITLG/SPINT2/MMP14/KRT19/SRC/FLNA/PLCD3/CTSV/ADGRG1/TNC/SULF1/STC2/SPINT1/LIF/HMGB2/SOX9/MDFI/ASPM/AFP	28
BP	GO:0018209	peptidyl-serine modification	22/821	333/18866	0.0346752	0.219868	0.18834	CCNB1/AURKA/PCK1/AURKB/CDK2/CDC7/STK39/NCK2/BAK1/TTK/RIPK2/PFN2/SRC/CDK1/SYK/PLK1/CD44/MAPK13/EPO/LIF/IKBKE/DKK1	22
BP	GO:0019985	translesion synthesis	5/821	42/18866	0.0346833	0.219868	0.18834	RFC4/POLD1/PCLAF/PCNA/DTL	5
BP	GO:0046006	regulation of activated T cell proliferation	5/821	42/18866	0.0346833	0.219868	0.18834	CD24/LGALS9/EPO/IL18/PYCARD	5
BP	GO:0071470	cellular response to osmotic stress	5/821	42/18866	0.0346833	0.219868	0.18834	AKR1B1/SLC2A1/STK39/ARHGEF2/EPO	5
BP	GO:1900371	regulation of purine nucleotide biosynthetic process	5/821	42/18866	0.0346833	0.219868	0.18834	PDP1/GUCA2A/TREM2/ENO1/PDK4	5
BP	GO:0010822	positive regulation of mitochondrion organization	10/821	119/18866	0.0348133	0.220126	0.188561	SFN/HK2/BAK1/TREM2/MMP9/E2F1/RAC2/PLAUR/MLLT11/PYCARD	10
BP	GO:0032635	interleukin-6 production	13/821	170/18866	0.0349068	0.220126	0.188561	FCER1G/TREM2/TLR2/RIPK2/HAVCR2/ARHGEF2/FOXJ1/SYK/LGALS9/MAPK13/IL18/PYCARD/INAVA	13
BP	GO:0034614	cellular response to reactive oxygen species	13/821	170/18866	0.0349068	0.220126	0.188561	NQO1/CDK2/CCNA2/PYCR1/MMP9/SPHK1/EZH2/SRC/CDK1/STK26/MAPK13/PCNA/ECT2	13
BP	GO:0009135	purine nucleoside diphosphate metabolic process	11/821	136/18866	0.0352971	0.220126	0.188561	HK2/ENO2/PKM/PFKP/HKDC1/ALDOA/PFKFB3/ENO1/ENTPD2/HK3/NUP210	11
BP	GO:0009179	purine ribonucleoside diphosphate metabolic process	11/821	136/18866	0.0352971	0.220126	0.188561	HK2/ENO2/PKM/PFKP/HKDC1/ALDOA/PFKFB3/ENO1/ENTPD2/HK3/NUP210	11
BP	GO:0002643	regulation of tolerance induction	3/821	17/18866	0.0353959	0.220126	0.188561	HAVCR2/FOXJ1/PDCD1	3
BP	GO:0006266	DNA ligation	3/821	17/18866	0.0353959	0.220126	0.188561	TOP2A/RAD51/HMGB2	3
BP	GO:0010715	regulation of extracellular matrix disassembly	3/821	17/18866	0.0353959	0.220126	0.188561	FSCN1/DDR1/MELTF	3
BP	GO:0061687	detoxification of inorganic compound	3/821	17/18866	0.0353959	0.220126	0.188561	MT1E/MT2A/MT1X	3
BP	GO:0097501	stress response to metal ion	3/821	17/18866	0.0353959	0.220126	0.188561	MT1E/MT2A/MT1X	3
BP	GO:0098877	neurotransmitter receptor transport to plasma membrane	3/821	17/18866	0.0353959	0.220126	0.188561	STX3/CLSTN1/SNAP25	3
BP	GO:0098962	regulation of postsynaptic neurotransmitter receptor activity	3/821	17/18866	0.0353959	0.220126	0.188561	NPTX2/SRC/CACNG4	3
BP	GO:0098969	neurotransmitter receptor transport to postsynaptic membrane	3/821	17/18866	0.0353959	0.220126	0.188561	STX3/CLSTN1/SNAP25	3
BP	GO:1904355	positive regulation of telomere capping	3/821	17/18866	0.0353959	0.220126	0.188561	AURKB/NEK2/PKIB	3
BP	GO:2000811	negative regulation of anoikis	3/821	17/18866	0.0353959	0.220126	0.188561	SRC/CEACAM6/PDK4	3
BP	GO:0008630	intrinsic apoptotic signaling pathway in response to DNA damage	9/821	103/18866	0.0354963	0.220126	0.188561	SFN/BCL2A1/BAK1/MUC1/E2F1/CD44/MAEL/IKBKE/PYCARD	9
BP	GO:0019835	cytolysis	4/821	29/18866	0.0356132	0.220126	0.188561	C6/MMD/C7/MICB	4
BP	GO:0033032	regulation of myeloid cell apoptotic process	4/821	29/18866	0.0356132	0.220126	0.188561	CDKN2A/FCER1G/KITLG/EPO	4
BP	GO:0036151	phosphatidylcholine acyl-chain remodeling	4/821	29/18866	0.0356132	0.220126	0.188561	LPCAT1/LPCAT4/PLA2G2D/PLBD1	4
BP	GO:2000108	positive regulation of leukocyte apoptotic process	4/821	29/18866	0.0356132	0.220126	0.188561	CDKN2A/ADAM8/LGALS9/PDCD1	4
BP	GO:0035637	multicellular organismal signaling	15/821	206/18866	0.0359991	0.222234	0.190367	FXYD3/ASPH/DSC2/TMEM65/NRCAM/FLNA/DSG2/ITGA2/FXYD1/FXYD2/ITPR3/ATP1B3/KCNJ11/KCNQ1/CACNG4	15
BP	GO:0051250	negative regulation of lymphocyte activation	12/821	154/18866	0.0368165	0.226363	0.193904	TNFRSF21/TYRO3/VTCN1/CD86/HAVCR2/FOXJ1/LGALS9/LAG3/MNDA/SAMSN1/PLA2G2D/VSIG4	12
BP	GO:0051222	positive regulation of protein transport	23/821	354/18866	0.0368383	0.226363	0.193904	SFN/ATP13A2/AACS/ADAM9/ITGB2/TREM2/ADAM8/TLR2/E2F1/ANO1/SOX4/SRC/CDK1/FLNA/SYK/ITGAM/RAC2/ANKRD1/GTSE1/CEP131/ECT2/GPLD1/CFTR	23
BP	GO:0019748	secondary metabolic process	6/821	57/18866	0.0368509	0.226363	0.193904	AKR1B1/AKR1B10/CYP2A7/CYP2A6/CYP1A2/CYP2A13	6
BP	GO:0061005	cell differentiation involved in kidney development	6/821	57/18866	0.0368509	0.226363	0.193904	PROM1/GLIS2/MMP9/CD24/FOXJ1/LIF	6
BP	GO:1901879	regulation of protein depolymerization	8/821	88/18866	0.0376273	0.230846	0.197744	CAPG/CARMIL1/ASPH/CKAP2/ARHGEF2/TPX2/PLEK/SH3BP1	8
BP	GO:0001906	cell killing	13/821	172/18866	0.0378185	0.231049	0.197918	CHGA/CXCL6/HAVCR2/SLAMF7/DNASE1L3/CTSC/SYK/LGALS9/ITGAM/LAG3/UNC13D/IL18/CYRIB	13
BP	GO:0050714	positive regulation of protein secretion	13/821	172/18866	0.0378185	0.231049	0.197918	ATP13A2/AACS/ADAM9/TREM2/ADAM8/TLR2/ANO1/SOX4/SRC/SYK/ANKRD1/GPLD1/CFTR	13
BP	GO:0030808	regulation of nucleotide biosynthetic process	5/821	43/18866	0.0378937	0.231049	0.197918	PDP1/GUCA2A/TREM2/ENO1/PDK4	5
BP	GO:0046688	response to copper ion	5/821	43/18866	0.0378937	0.231049	0.197918	CDK1/MT1E/MT2A/CYP1A2/MT1X	5
BP	GO:0150077	regulation of neuroinflammatory response	5/821	43/18866	0.0378937	0.231049	0.197918	TREM2/MMP9/SPHK1/CTSC/IL18	5
BP	GO:0032612	interleukin-1 production	10/821	121/18866	0.038372	0.233678	0.20017	TREM2/RIPK2/SPHK1/HAVCR2/GBP5/LGALS9/MNDA/PYCARD/TRIM16/INAVA	10
BP	GO:0002705	positive regulation of leukocyte mediated immunity	11/821	138/18866	0.0386297	0.23467	0.201019	HPX/FCER1G/ITGB2/SYK/NSD2/ITGAM/LAG3/CLCF1/IL18/PTAFR/CYRIB	11
BP	GO:0098754	detoxification	11/821	138/18866	0.0386297	0.23467	0.201019	NQO1/AKR1B10/ALOX5AP/MT1E/MT2A/DUOX2/SRXN1/S100A9/TXNRD1/MT1X/GPX8	11
BP	GO:0071456	cellular response to hypoxia	15/821	208/18866	0.0386786	0.234678	0.201027	CCNB1/PCK1/CA9/CCNA2/ADAM8/E2F1/SRC/CYBB/ENO1/STC2/ANKRD1/EPO/HILPDA/EGLN3/NDRG1	15
BP	GO:0006633	fatty acid biosynthetic process	13/821	173/18866	0.0393373	0.238321	0.204147	FABP5/CYP3A4/ALOX5AP/CYP2C9/ALOX5/CYP4A11/PTGES/ACSS1/CYP2C8/CYP1A2/CYP2E1/PDK4/ELOVL7	13
BP	GO:0097006	regulation of plasma lipoprotein particle levels	9/821	105/18866	0.0394234	0.238321	0.204147	ANXA2/PLA2G7/PLTP/LPA/NCEH1/SOAT2/LCAT/VLDLR/GPLD1	9
BP	GO:1902414	protein localization to cell junction	9/821	105/18866	0.0394234	0.238321	0.204147	DBN1/DLG3/FLNA/RELN/STX3/CLSTN1/GPC4/SNAP25/CACNG4	9
BP	GO:0035306	positive regulation of dephosphorylation	6/821	58/18866	0.0396517	0.239269	0.204959	NPNT/SRC/PLEK/ITGA2/PPP1R14D/GPLD1	6
BP	GO:0043372	positive regulation of CD4-positive, alpha-beta T cell differentiation	4/821	30/18866	0.0397251	0.239269	0.204959	RIPK2/CD86/LGALS9/IL18	4
BP	GO:1900027	regulation of ruffle assembly	4/821	30/18866	0.0397251	0.239269	0.204959	RCC2/PFN2/EPS8L3/TACSTD2	4
BP	GO:0010821	regulation of mitochondrion organization	14/821	191/18866	0.0398661	0.239826	0.205436	SFN/HK2/ATP13A2/MYO19/BAK1/TREM2/MMP9/E2F1/RAC2/PLAUR/SQSTM1/MLLT11/PYCARD/CYRIB	14
BP	GO:0009185	ribonucleoside diphosphate metabolic process	11/821	139/18866	0.0403757	0.24244	0.207676	HK2/ENO2/PKM/PFKP/HKDC1/ALDOA/PFKFB3/ENO1/ENTPD2/HK3/NUP210	11
BP	GO:0031667	response to nutrient levels	29/821	473/18866	0.0405143	0.24244	0.207676	KRT20/NQO1/SLC39A4/G6PD/TYMS/PCK1/PKM/SLC2A1/AACS/SCTR/DSC2/SPP1/POSTN/FOLR1/ASNS/SRC/STK26/CTSV/TNFRSF11B/CYBB/TNC/STC2/GDAP1/EPO/ITGA2/ALDH3A1/GCGR/MMP7/PDK4	29
BP	GO:0006740	NADPH regeneration	3/821	18/18866	0.0411383	0.24244	0.207676	G6PD/PGD/TKT	3
BP	GO:0006883	cellular sodium ion homeostasis	3/821	18/18866	0.0411383	0.24244	0.207676	TMPRSS3/C7/ATP1B3	3
BP	GO:0010766	negative regulation of sodium ion transport	3/821	18/18866	0.0411383	0.24244	0.207676	SERPINE2/STK39/WNK2	3
BP	GO:0036148	phosphatidylglycerol acyl-chain remodeling	3/821	18/18866	0.0411383	0.24244	0.207676	LPCAT1/LPCAT4/PLA2G2D	3
BP	GO:0051895	negative regulation of focal adhesion assembly	3/821	18/18866	0.0411383	0.24244	0.207676	RCC2/MMP14/SRC	3
BP	GO:0070230	positive regulation of lymphocyte apoptotic process	3/821	18/18866	0.0411383	0.24244	0.207676	ADAM8/LGALS9/PDCD1	3
BP	GO:0150078	positive regulation of neuroinflammatory response	3/821	18/18866	0.0411383	0.24244	0.207676	TREM2/CTSC/IL18	3
BP	GO:0150118	negative regulation of cell-substrate junction organization	3/821	18/18866	0.0411383	0.24244	0.207676	RCC2/MMP14/SRC	3
BP	GO:1903540	establishment of protein localization to postsynaptic membrane	3/821	18/18866	0.0411383	0.24244	0.207676	STX3/CLSTN1/SNAP25	3
BP	GO:2000641	regulation of early endosome to late endosome transport	3/821	18/18866	0.0411383	0.24244	0.207676	SRC/MTMR2/DAB2	3
BP	GO:0001822	kidney development	19/821	283/18866	0.0412043	0.24244	0.207676	PROM1/AKR1B1/REN/ITGA3/GLIS2/NPNT/CYP4A22/MMP9/SOX4/CD24/FOXJ1/CYP4A11/GCNT3/SULF1/CENPF/LIF/SOX9/FGFR1/TACSTD2	19
BP	GO:0006904	vesicle docking involved in exocytosis	5/821	44/18866	0.04128	0.24244	0.207676	CPLX2/PLEK/STX3/CFTR/SNAP25	5
BP	GO:0017145	stem cell division	5/821	44/18866	0.04128	0.24244	0.207676	ARHGEF2/FZD7/ASPM/FGFR1/ETV5	5
BP	GO:0033003	regulation of mast cell activation	5/821	44/18866	0.04128	0.24244	0.207676	FCER1G/SYK/LGALS9/RAC2/UNC13D	5
BP	GO:0045005	DNA-dependent DNA replication maintenance of fidelity	5/821	44/18866	0.04128	0.24244	0.207676	RAD51/POLD1/DDX11/PCNA/TONSL	5
BP	GO:0045687	positive regulation of glial cell differentiation	5/821	44/18866	0.04128	0.24244	0.207676	SERPINE2/TLR2/CLCF1/SPINT1/LIF	5
BP	GO:1902667	regulation of axon guidance	5/821	44/18866	0.04128	0.24244	0.207676	ZSWIM5/ZSWIM4/TUBB2B/SEMA6A/PLXNA3	5
BP	GO:1903539	protein localization to postsynaptic membrane	5/821	44/18866	0.04128	0.24244	0.207676	STX3/CLSTN1/GPC4/SNAP25/CACNG4	5
BP	GO:0048015	phosphatidylinositol-mediated signaling	14/821	192/18866	0.0413601	0.242542	0.207763	SERPINE2/TYRO3/SRC/PLCD3/RELN/IER3/CEP55/EPO/IL18/NCS1/SOX9/PTAFR/FGFR1/PLCB1	14
BP	GO:0019233	sensory perception of pain	9/821	106/18866	0.0414932	0.242542	0.207763	CHRNA4/FABP5/TMEM100/ANO1/OPRPN/UCHL1/ITGA2/NDN/PTAFR	9
BP	GO:0032414	positive regulation of ion transmembrane transporter activity	9/821	106/18866	0.0414932	0.242542	0.207763	STK39/TREM2/WNK2/RELN/ATP1B3/PTAFR/CFTR/KCNJ11/CACNG4	9
BP	GO:0032611	interleukin-1 beta production	9/821	106/18866	0.0414932	0.242542	0.207763	TREM2/RIPK2/SPHK1/GBP5/LGALS9/MNDA/PYCARD/TRIM16/INAVA	9
BP	GO:0006801	superoxide metabolic process	7/821	74/18866	0.0417428	0.243713	0.208766	NQO1/ITGB2/SYK/ITGAM/CYBB/DUOX2/NCF2	7
BP	GO:1990778	protein localization to cell periphery	22/821	340/18866	0.0420444	0.245185	0.210027	ANXA2/EPB41L2/ITGA3/RAB34/FCER1G/TREM2/TSPAN15/MMP14/PKP3/FLNA/STX3/CLSTN1/PLK1/ARHGEF16/MISP/GPC4/ATP1B3/DAB2/SQSTM1/KCNJ11/SNAP25/CACNG4	22
BP	GO:0043044	ATP-dependent chromatin remodeling	8/821	90/18866	0.0421296	0.245392	0.210204	CENPA/OIP5/CENPH/HJURP/CENPW/CENPU/CENPO/CENPM	8
BP	GO:0007411	axon guidance	19/821	284/18866	0.0424421	0.246878	0.211477	EPHB6/ZSWIM5/ZSWIM4/EMB/NRCAM/TUBB2B/GRB7/PLXNA1/SRC/SEMA6A/ENAH/RELN/EFNA3/RAC2/LAMC2/VLDLR/RAP1GAP/ROBO1/PLXNA3	19
BP	GO:0031663	lipopolysaccharide-mediated signaling pathway	6/821	59/18866	0.042584	0.246878	0.211477	LY96/HCK/TLR2/RIPK2/IL18/PTAFR	6
BP	GO:0045454	cell redox homeostasis	6/821	59/18866	0.042584	0.246878	0.211477	NQO1/PDIA2/CYBB/RAC2/NCF2/TXNRD1	6
BP	GO:0051289	protein homotetramerization	6/821	59/18866	0.042584	0.246878	0.211477	TK1/GNMT/PFKP/ALDOA/CTH/GBP5	6
BP	GO:0002793	positive regulation of peptide secretion	14/821	193/18866	0.0428933	0.248196	0.212606	ATP13A2/AACS/ADAM9/TREM2/ADAM8/TLR2/ANO1/SOX4/SRC/SYK/ANKRD1/GPLD1/CFTR/S100A8	14
BP	GO:0031396	regulation of protein ubiquitination	15/821	211/18866	0.0429618	0.248196	0.212606	FANCI/MAGEC2/PRR7/CDC20/RIPK2/SPHK1/SOX4/MAD2L1/FBXO5/PLK1/UBE2S/SQSTM1/LIMK1/UBE2C/INAVA	15
BP	GO:0043393	regulation of protein binding	15/821	211/18866	0.0429618	0.248196	0.212606	ANXA2/AURKA/LOX/AURKB/PHLDA2/MMP9/RIPK2/STMN1/SRC/PLK1/DDX11/CTHRC1/DAB2/BAMBI/DKK1	15
BP	GO:0090174	organelle membrane fusion	9/821	107/18866	0.0436352	0.251792	0.215687	ATP13A2/ANXA2/RAB34/CPLX2/SYT13/TAP1/SPHK1/STX3/SNAP25	9
BP	GO:0097485	neuron projection guidance	19/821	285/18866	0.0437065	0.25191	0.215788	EPHB6/ZSWIM5/ZSWIM4/EMB/NRCAM/TUBB2B/GRB7/PLXNA1/SRC/SEMA6A/ENAH/RELN/EFNA3/RAC2/LAMC2/VLDLR/RAP1GAP/ROBO1/PLXNA3	19
BP	GO:0034368	protein-lipid complex remodeling	4/821	31/18866	0.0440957	0.252891	0.216628	PLA2G7/PLTP/LPA/LCAT	4
BP	GO:0034369	plasma lipoprotein particle remodeling	4/821	31/18866	0.0440957	0.252891	0.216628	PLA2G7/PLTP/LPA/LCAT	4
BP	GO:0045987	positive regulation of smooth muscle contraction	4/821	31/18866	0.0440957	0.252891	0.216628	NPNT/SPHK1/ITGA2/PTAFR	4
BP	GO:2000406	positive regulation of T cell migration	4/821	31/18866	0.0440957	0.252891	0.216628	CCL20/STK39/ADAM8/PYCARD	4
BP	GO:0046031	ADP metabolic process	10/821	124/18866	0.0441682	0.252891	0.216628	HK2/ENO2/PKM/PFKP/HKDC1/ALDOA/PFKFB3/ENO1/HK3/NUP210	10
BP	GO:0008544	epidermis development	29/821	477/18866	0.0443278	0.252891	0.216628	SFN/KRT20/FABP5/PI3/DSC2/ADAM9/USH1C/RBP2/CD109/ESRP1/FZD6/PKP3/KRT19/EZH2/MAFG/KRT80/CTSV/DSG2/LAMC2/KRT17/FERMT1/CRABP2/ETV4/SOX9/KRT23/PTHLH/FGFR1/DKK1/TRIM16	29
BP	GO:0001910	regulation of leukocyte mediated cytotoxicity	7/821	75/18866	0.0443875	0.252891	0.216628	CXCL6/HAVCR2/DNASE1L3/LGALS9/ITGAM/LAG3/CYRIB	7
BP	GO:0015909	long-chain fatty acid transport	7/821	75/18866	0.0443875	0.252891	0.216628	FABP5/SLC2A1/SLC27A5/NMB/SYK/PLA2G2D/FABP4	7
BP	GO:0045685	regulation of glial cell differentiation	7/821	75/18866	0.0443875	0.252891	0.216628	TNFRSF21/SERPINE2/TLR2/CDK1/CLCF1/SPINT1/LIF	7
BP	GO:0061844	antimicrobial humoral immune response mediated by antimicrobial peptide	7/821	75/18866	0.0443875	0.252891	0.216628	CXCL9/PGC/CXCL8/CXCL6/CXCL1/CXCL5/S100A9	7
BP	GO:0006094	gluconeogenesis	8/821	91/18866	0.0445088	0.253	0.216721	ENO2/PCK1/GPD2/GNMT/ALDOA/SDS/ENO1/SOGA1	8
BP	GO:0048477	oogenesis	8/821	91/18866	0.0445088	0.253	0.216721	CCNB1/AURKA/CDC25B/PAQR5/SRC/TRIP13/FBXO5/ASPM	8
BP	GO:0032722	positive regulation of chemokine production	5/821	45/18866	0.0448434	0.254318	0.21785	TLR2/RIPK2/HAVCR2/SYK/LGALS9	5
BP	GO:2001222	regulation of neuron migration	5/821	45/18866	0.0448434	0.254318	0.21785	SEMA6A/ARHGEF2/FLNA/RELN/ADGRG1	5
BP	GO:0032675	regulation of interleukin-6 production	12/821	159/18866	0.0452008	0.255759	0.219084	FCER1G/TREM2/TLR2/RIPK2/HAVCR2/ARHGEF2/FOXJ1/SYK/LGALS9/MAPK13/PYCARD/INAVA	12
BP	GO:0051092	positive regulation of NF-kappaB transcription factor activity	12/821	159/18866	0.0452008	0.255759	0.219084	ITGB2/ADAM8/TLR2/RIPK2/SPHK1/CTH/ARHGEF2/LGALS9/IL18/S100A9/S100A8/PYCARD	12
BP	GO:0001836	release of cytochrome c from mitochondria	6/821	60/18866	0.045649	0.257413	0.220501	SFN/BAK1/MMP9/PLAUR/MLLT11/PYCARD	6
BP	GO:0048747	muscle fiber development	6/821	60/18866	0.045649	0.257413	0.220501	LOX/KEL/UCHL1/FLNC/DNER/COMP	6
BP	GO:0061098	positive regulation of protein tyrosine kinase activity	6/821	60/18866	0.045649	0.257413	0.220501	DLG3/CD24/SRC/RELN/NCAPG2/TGFA	6
BP	GO:0001558	regulation of cell growth	26/821	420/18866	0.0457515	0.257697	0.220744	SFN/RGS2/PRSS2/G6PD/DDR1/DBN1/CDKN2A/SPP1/SERPINE2/SPHK1/MMP14/NRCAM/PSRC1/SEMA6A/TRPV2/CLSTN1/CRYAB/ENO1/KRT17/CRABP2/S100A9/CDKN2C/PLXNA3/LIMK1/S100A8/RNF157	26
BP	GO:0071887	leukocyte apoptotic process	9/821	108/18866	0.04585	0.257878	0.220899	AURKB/TNFRSF21/CDKN2A/FCER1G/BAK1/ADAM8/KITLG/LGALS9/PDCD1	9
BP	GO:0031333	negative regulation of protein-containing complex assembly	11/821	142/18866	0.0459398	0.257878	0.220899	CAPG/CARMIL1/STMN1/PFN2/SRC/PMEPA1/ARHGEF2/CRYAB/TMSB10/DKK1/CYRIB	11
BP	GO:0046546	development of primary male sexual characteristics	11/821	142/18866	0.0459398	0.257878	0.220899	REN/NUDT1/KITLG/MMP14/FLNA/CTSV/ADGRG1/LHFPL2/HMGB2/SOX9/ASPM	11
BP	GO:0021700	developmental maturation	19/821	287/18866	0.0463167	0.259699	0.222459	AKR1B1/REN/CCNB1/AURKA/G6PD/CDC25B/RHEX/TYMS/CDC20/NRCAM/TRIP13/RELN/FBXO5/CLSTN1/CABYR/EPO/FERMT1/CFTR/FGFR1	19
BP	GO:0002440	production of molecular mediator of immune response	20/821	306/18866	0.0466064	0.260591	0.223224	PGC/IGKV2-29/EXO1/IGLV1-44/HPX/FCER1G/CHGA/IGKV1D-13/TLR2/MZB1/CD86/NSD2/IGKV3-20/GCNT3/CLCF1/IGKV4-1/IL18/IGLV7-46/IGKV3D-20/INAVA	20
BP	GO:0031341	regulation of cell killing	8/821	92/18866	0.0469747	0.260591	0.223224	CXCL6/HAVCR2/DNASE1L3/SYK/LGALS9/ITGAM/LAG3/CYRIB	8
BP	GO:0002922	positive regulation of humoral immune response	3/821	19/18866	0.0473181	0.260591	0.223224	C6/PGC/HPX	3
BP	GO:0006044	N-acetylglucosamine metabolic process	3/821	19/18866	0.0473181	0.260591	0.223224	CHST4/RENBP/CHST2	3
BP	GO:0006670	sphingosine metabolic process	3/821	19/18866	0.0473181	0.260591	0.223224	PLPP2/SPHK1/SGPP2	3
BP	GO:0007039	protein catabolic process in the vacuole	3/821	19/18866	0.0473181	0.260591	0.223224	ATP13A2/CPA2/LAPTM4B	3
BP	GO:0032930	positive regulation of superoxide anion generation	3/821	19/18866	0.0473181	0.260591	0.223224	ITGB2/SYK/ITGAM	3
BP	GO:0035089	establishment of apical/basal cell polarity	3/821	19/18866	0.0473181	0.260591	0.223224	FSCN1/FOXJ1/SH3BP1	3
BP	GO:0035988	chondrocyte proliferation	3/821	19/18866	0.0473181	0.260591	0.223224	MMP14/SOX9/COMP	3
BP	GO:0045091	regulation of single stranded viral RNA replication via double stranded DNA intermediate	3/821	19/18866	0.0473181	0.260591	0.223224	TOP2A/APOBEC3B/CXCL8	3
BP	GO:0045780	positive regulation of bone resorption	3/821	19/18866	0.0473181	0.260591	0.223224	SPP1/ADAM8/SYK	3
BP	GO:0046629	gamma-delta T cell activation	3/821	19/18866	0.0473181	0.260591	0.223224	SOX4/SYK/MICB	3
BP	GO:0046852	positive regulation of bone remodeling	3/821	19/18866	0.0473181	0.260591	0.223224	SPP1/ADAM8/SYK	3
BP	GO:0051546	keratinocyte migration	3/821	19/18866	0.0473181	0.260591	0.223224	ADAM9/MMP9/FERMT1	3
BP	GO:0150146	cell junction disassembly	3/821	19/18866	0.0473181	0.260591	0.223224	TREM2/ITGAM/DKK1	3
BP	GO:1900424	regulation of defense response to bacterium	3/821	19/18866	0.0473181	0.260591	0.223224	PGC/CXCL6/HAVCR2	3
BP	GO:0032535	regulation of cellular component size	24/821	383/18866	0.04757	0.261688	0.224163	CAPG/ATP13A2/CARMIL1/KEL/SCTR/DBN1/USH1C/SPP1/NCK2/HCK/IQGAP3/NRCAM/PFN2/SEMA6A/PLEK/TRPV2/SH3BP1/CRABP2/PLXNA3/LIMK1/TMSB10/PYCARD/CYRIB/BAIAP2L2	24
BP	GO:0072593	reactive oxygen species metabolic process	19/821	288/18866	0.0476629	0.261908	0.224352	HK2/NQO1/G6PD/GLS2/ITGB2/TLR2/ALOX5/SYK/ITGAM/CYBB/RAC2/CRYAB/FOXM1/DUOX2/CYP1A2/NCF2/PDK4/DUOXA2/INAVA	19
BP	GO:0048017	inositol lipid-mediated signaling	14/821	196/18866	0.0477328	0.262001	0.224431	SERPINE2/TYRO3/SRC/PLCD3/RELN/IER3/CEP55/EPO/IL18/NCS1/SOX9/PTAFR/FGFR1/PLCB1	14
BP	GO:0071496	cellular response to external stimulus	21/821	326/18866	0.0480079	0.263219	0.225475	KRT20/SLC39A4/PCK1/NUDT1/SLC2A1/CHEK1/DSC2/POSTN/BAK1/FOLR1/ASNS/STK26/CTSV/TNC/ANKRD1/GDAP1/ITGA2/GCGR/SOX9/MMP7/PDK4	21
BP	GO:2000278	regulation of DNA biosynthetic process	9/821	109/18866	0.0481385	0.263448	0.225671	AURKB/RFC4/SRC/NEK2/DSCC1/ANKRD1/PCNA/CHTF18/PKIB	9
BP	GO:0010863	positive regulation of phospholipase C activity	5/821	46/18866	0.0485848	0.263448	0.225671	LPAR2/CD86/PTAFR/FGFR1/GNA15	5
BP	GO:0032309	icosanoid secretion	5/821	46/18866	0.0485848	0.263448	0.225671	NMB/CYP4A11/SYK/ABCC4/PLA2G2D	5
BP	GO:0032570	response to progesterone	5/821	46/18866	0.0485848	0.263448	0.225671	TYMS/CLDN4/TLR2/SRC/DSG2	5
BP	GO:0035987	endodermal cell differentiation	5/821	46/18866	0.0485848	0.263448	0.225671	ITGAV/ITGB2/MMP9/MMP14/DKK1	5
BP	GO:0050798	activated T cell proliferation	5/821	46/18866	0.0485848	0.263448	0.225671	CD24/LGALS9/EPO/IL18/PYCARD	5
BP	GO:0034367	protein-containing complex remodeling	4/821	32/18866	0.0487247	0.263448	0.225671	PLA2G7/PLTP/LPA/LCAT	4
BP	GO:0050869	negative regulation of B cell activation	4/821	32/18866	0.0487247	0.263448	0.225671	TNFRSF21/FOXJ1/MNDA/SAMSN1	4
BP	GO:0060603	mammary gland duct morphogenesis	4/821	32/18866	0.0487247	0.263448	0.225671	DDR1/CSF1/SRC/ETV5	4
BP	GO:0071295	cellular response to vitamin	4/821	32/18866	0.0487247	0.263448	0.225671	POSTN/FOLR1/TNC/GDAP1	4
BP	GO:0097421	liver regeneration	4/821	32/18866	0.0487247	0.263448	0.225671	AURKA/TYMS/EZH2/PCNA	4
BP	GO:1903959	regulation of anion transmembrane transport	4/821	32/18866	0.0487247	0.263448	0.225671	RGS2/STK39/PTAFR/CFTR	4
BP	GO:0016266	O-glycan processing	6/821	61/18866	0.0488477	0.263448	0.225671	CHST4/B3GNT7/MUC1/B3GNT3/GCNT3/B3GNT5	6
BP	GO:0042267	natural killer cell mediated cytotoxicity	6/821	61/18866	0.0488477	0.263448	0.225671	HAVCR2/SLAMF7/LGALS9/LAG3/UNC13D/IL18	6
BP	GO:1903078	positive regulation of protein localization to plasma membrane	6/821	61/18866	0.0488477	0.263448	0.225671	ITGA3/TREM2/STX3/ARHGEF16/SQSTM1/KCNJ11	6
BP	GO:0007409	axonogenesis	29/821	482/18866	0.0494608	0.266247	0.228069	EPHB6/KEL/ZSWIM5/ZSWIM4/DBN1/SPP1/EMB/S100A6/NRCAM/STMN1/TUBB2B/GRB7/PLXNA1/SRC/SEMA6A/UCHL1/ENAH/RELN/TRPV2/EFNA3/RAC2/LAMC2/CRABP2/NDN/VLDLR/RAP1GAP/ROBO1/PLXNA3/LIMK1	29
BP	GO:0071560	cellular response to transforming growth factor beta stimulus	17/821	252/18866	0.0495227	0.266247	0.228069	LOX/HTRA3/ITGA3/ADAM9/CHST11/CD109/POSTN/NPNT/FOLR1/SRC/PMEPA1/ANKRD1/FERMT1/DAB2/CLEC3B/SOX9/BAMBI	17
BP	GO:0045185	maintenance of protein location	8/821	93/18866	0.0495281	0.266247	0.228069	HK2/DBN1/NBL1/FLNA/PDIA2/MDFI/TONSL/TMSB10	8
BP	GO:0050921	positive regulation of chemotaxis	11/821	144/18866	0.0499273	0.268102	0.229658	PLA2G7/STK39/TREM2/CXCL8/CSF1/TUBB2B/STX3/LGALS9/RAC2/ITGA2/FGFR1	11
CC	GO:0000793	condensed chromosome	47/841	222/19559	5.18293e-20	2.58628e-17	2.12227e-17	SMC2/SKA3/ZWINT/SPAG5/KIF2C/CCNB1/AURKA/MKI67/INCENP/NDE1/TUBG1/AURKB/SPC24/CHEK1/TOP2A/CDT1/KNTC1/CDK2/CENPA/BUB1/SKA1/H2AX/BUB1B/RAD51/MAD2L1/BIRC5/NEK2/SPC25/NCAPG2/CENPH/NCAPG/FANCD2/NCAPH/PLK1/CENPF/SPDL1/HJURP/CENPW/NCAPD2/HMGB2/NUF2/CENPU/P3H4/NDC80/CENPO/SMC4/CENPM	47
CC	GO:0098687	chromosomal region	57/841	350/19559	2.81438e-18	7.02188e-16	5.76207e-16	SKA3/ZWINT/SPAG5/KIF2C/CCNB1/AURKA/INCENP/NDE1/MCM3/AURKB/SPC24/CHEK1/CDT1/KNTC1/CDK2/CENPA/BUB1/SKA1/OIP5/H2AX/RCC2/RECQL4/BUB1B/MCM7/RAD51/TTK/POLD1/FEN1/EZH2/MAD2L1/CDK1/BIRC5/NEK2/CDCA5/DSCC1/SPC25/CDCA8/MCM6/CENPH/NCAPG/PLK1/DNMT1/MCM4/CENPF/MCM5/ORC1/SPDL1/HJURP/PCNA/CENPW/NCAPD2/NUF2/CENPU/MCM2/NDC80/CENPO/CENPM	57
CC	GO:0000779	condensed chromosome, centromeric region	33/841	122/19559	7.80305e-18	1.29791e-15	1.06505e-15	SKA3/ZWINT/SPAG5/KIF2C/CCNB1/AURKA/INCENP/NDE1/AURKB/SPC24/CDT1/KNTC1/CENPA/BUB1/SKA1/BUB1B/MAD2L1/BIRC5/NEK2/SPC25/CENPH/NCAPG/PLK1/CENPF/SPDL1/HJURP/CENPW/NCAPD2/NUF2/CENPU/NDC80/CENPO/CENPM	33
CC	GO:0000775	chromosome, centromeric region	40/841	196/19559	1.24106e-16	1.54823e-14	1.27046e-14	SKA3/ZWINT/SPAG5/KIF2C/CCNB1/AURKA/INCENP/NDE1/AURKB/SPC24/CDT1/KNTC1/CENPA/BUB1/SKA1/OIP5/RCC2/BUB1B/TTK/MAD2L1/BIRC5/NEK2/CDCA5/DSCC1/SPC25/CDCA8/CENPH/NCAPG/PLK1/DNMT1/CENPF/SPDL1/HJURP/CENPW/NCAPD2/NUF2/CENPU/NDC80/CENPO/CENPM	40
CC	GO:0005819	spindle	55/841	367/19559	4.87405e-16	4.63467e-14	3.80316e-14	SKA3/CAPG/SPAG5/KIF2C/CCNB1/AURKA/CDC25B/CKAP2L/KIF2A/INCENP/NDE1/TUBG1/KIF23/AURKB/ESPL1/TACC3/FAM110A/CKAP2/KIFC1/KNTC1/RACGAP1/CDC7/CDC6/SKA1/SHCBP1/FAM83D/CDC20/RCC2/BUB1B/TTK/KIF4A/PRC1/DLGAP5/PSRC1/MAD2L1/CDK1/ARHGEF2/BIRC5/NEK2/TPX2/CDCA8/KIF18B/FBXO5/PLK1/DDX11/CAPN6/CENPF/MISP/SPDL1/CEP85/KIF20A/NUSAP1/ECT2/ASPM/KIF11	55
CC	GO:0000777	condensed chromosome kinetochore	29/841	106/19559	5.57275e-16	4.63467e-14	3.80316e-14	SKA3/ZWINT/SPAG5/KIF2C/CCNB1/INCENP/NDE1/SPC24/CDT1/KNTC1/CENPA/BUB1/SKA1/BUB1B/MAD2L1/BIRC5/NEK2/SPC25/CENPH/PLK1/CENPF/SPDL1/HJURP/CENPW/NUF2/CENPU/NDC80/CENPO/CENPM	29
CC	GO:0000776	kinetochore	31/841	137/19559	1.74369e-14	1.243e-12	1.01999e-12	SKA3/ZWINT/SPAG5/KIF2C/CCNB1/INCENP/NDE1/AURKB/SPC24/CDT1/KNTC1/CENPA/BUB1/SKA1/BUB1B/TTK/MAD2L1/BIRC5/NEK2/SPC25/CENPH/PLK1/CENPF/SPDL1/HJURP/CENPW/NUF2/CENPU/NDC80/CENPO/CENPM	31
CC	GO:0000922	spindle pole	30/841	165/19559	1.82705e-11	1.13962e-09	9.35162e-10	SPAG5/CCNB1/AURKA/CDC25B/CKAP2L/KIF2A/NDE1/TUBG1/AURKB/TACC3/FAM110A/CKAP2/KNTC1/CDC6/FAM83D/CDC20/PRC1/DLGAP5/PSRC1/MAD2L1/NEK2/TPX2/PLK1/DDX11/CENPF/MISP/SPDL1/CEP85/ASPM/KIF11	30
CC	GO:0005876	spindle microtubule	18/841	66/19559	2.06184e-10	1.14317e-08	9.38076e-09	SKA3/AURKA/KIF2A/TUBG1/AURKB/KNTC1/SKA1/KIF4A/PRC1/PSRC1/CDK1/BIRC5/KIF18B/PLK1/CAPN6/MISP/NUSAP1/KIF11	18
CC	GO:0072686	mitotic spindle	25/841	133/19559	4.2207e-10	2.10613e-08	1.72826e-08	SKA3/CAPG/SPAG5/AURKA/CKAP2L/KIF23/AURKB/ESPL1/TACC3/KIFC1/RACGAP1/CDC7/SKA1/FAM83D/RCC2/PRC1/MAD2L1/CDK1/TPX2/KIF18B/MISP/NUSAP1/ECT2/ASPM/KIF11	25
CC	GO:0000940	condensed chromosome outer kinetochore	9/841	14/19559	7.94164e-10	3.60262e-08	2.95627e-08	SKA3/CCNB1/BUB1/SKA1/BUB1B/PLK1/CENPF/SPDL1/NDC80	9
CC	GO:0005874	microtubule	48/841	431/19559	1.66727e-09	6.93308e-08	5.68921e-08	SKA3/SPAG5/KIF2C/AURKA/KIF2A/INCENP/NDE1/TUBG1/KIF23/AURKB/SCTR/CKAP2/KIFC1/KNTC1/TUBA1C/RACGAP1/CRHBP/SKA1/RCC2/KIF4A/RASSF3/STMN1/PRC1/TUBB2B/PSRC1/TPGS2/CYP2A6/CDK1/ARHGEF2/BIRC5/NEK2/HID1/TPX2/CLIP4/KIF18B/PLK1/CAPN6/TUBA1B/MISP/TUBA3C/GTSE1/KIF20A/NUSAP1/TTLL4/REEP4/ASPM/NDRG1/KIF11	48
CC	GO:0042571	immunoglobulin complex, circulating	18/841	76/19559	2.51458e-09	9.65211e-08	7.92041e-08	IGHV3-30/IGHV3-73/IGHV1-24/IGHG4/IGHV1-69D/IGHV4-39/IGHV3-48/IGHV3-49/IGHV3-23/IGKV3-20/IGHG1/IGHV1-69/IGHV4-34/IGHV1-3/IGHV3-21/IGHV4-59/IGHV3-43/IGHV1-18	18
CC	GO:0042555	MCM complex	8/841	12/19559	4.8006e-09	1.71107e-07	1.40409e-07	MCM3/MCM7/MCM6/MCM4/MCM8/MCM5/TONSL/MCM2	8
CC	GO:0000794	condensed nuclear chromosome	20/841	103/19559	1.31577e-08	4.37713e-07	3.59182e-07	CCNB1/AURKA/INCENP/TUBG1/AURKB/CHEK1/CENPA/BUB1/H2AX/BUB1B/RAD51/NEK2/NCAPH/PLK1/NCAPD2/NUF2/P3H4/NDC80/CENPO/SMC4	20
CC	GO:0030496	midbody	27/841	182/19559	1.87528e-08	5.84853e-07	4.79924e-07	CAPG/SPAG5/ANXA2/AURKA/INCENP/SLC2A1/KIF23/AURKB/RACGAP1/SHCBP1/MICAL1/RCC2/KIF4A/PRC1/PSRC1/CDK1/BIRC5/NEK2/CDCA8/PLK1/DDX11/CENPF/ANLN/CEP55/KIF20A/ECT2/ASPM	27
CC	GO:0019814	immunoglobulin complex	25/841	163/19559	3.19723e-08	9.38482e-07	7.70108e-07	IGHV3-30/IGHV3-73/IGKV2-29/IGHV1-24/IGLV1-44/IGHG4/IGHV1-69D/IGKV1D-13/IGHV4-39/IGHV3-48/IGHV3-49/SYK/IGHV3-23/IGKV3-20/IGKV4-1/IGHG1/IGHV1-69/IGLV7-46/IGHV4-34/IGHV1-3/IGHV3-21/IGHV4-59/IGHV3-43/IGKV3D-20/IGHV1-18	25
CC	GO:0009897	external side of plasma membrane	44/841	417/19559	4.02617e-08	1.11614e-06	9.15895e-07	CHRNA4/IGHV3-30/IGHV3-73/CXCL9/IGHV1-24/ITGAV/IL2RG/ITGA3/ADAM9/IGHG4/SERPINE2/IGHV1-69D/FCGR3A/FCER1G/VTCN1/ITGB2/BTNL9/FOLR1/CD86/NRCAM/IGHV4-39/CD24/IGHV3-48/SLC38A1/IGHV3-49/CTSV/CD209/IGHV3-23/ABCC4/ITGAM/PDCD1/MICB/LAG3/GPC4/ITGA2/IGHG1/IGHV1-69/IGHV4-34/IGHV1-3/IGHV3-21/IGHV4-59/TNFRSF18/IGHV3-43/IGHV1-18	44
CC	GO:0000778	condensed nuclear chromosome kinetochore	8/841	17/19559	1.94479e-07	5.10763e-06	4.19126e-06	CCNB1/CENPA/BUB1/BUB1B/PLK1/NUF2/NDC80/CENPO	8
CC	GO:0000780	condensed nuclear chromosome, centromeric region	10/841	32/19559	5.57798e-07	1.39171e-05	1.14202e-05	CCNB1/AURKA/AURKB/CENPA/BUB1/BUB1B/PLK1/NUF2/NDC80/CENPO	10
CC	GO:0051233	spindle midzone	10/841	36/19559	1.87947e-06	4.46598e-05	3.66473e-05	AURKA/INCENP/AURKB/RACGAP1/CDC6/RCC2/PRC1/CDCA8/KIF18B/PLK1	10
CC	GO:0016323	basolateral plasma membrane	28/841	246/19559	2.74109e-06	6.2173e-05	5.10185e-05	SLC7A7/ANXA2/SLC6A9/SLC2A1/SLC7A8/ITGA3/ADAM9/SLC27A5/CLDN4/STK39/SLC1A5/CA9/FOLR1/SLC16A3/DLG3/SLC6A13/SLC6A6/SLC38A1/SLC22A1/TGFA/SLCO1B3/ABCC4/ABCC1/CD44/SLC7A1/KCNQ1/SLC10A1/TACSTD2	28
CC	GO:0045177	apical part of cell	38/841	433/19559	2.66892e-05	0.000579039	0.000475153	PROM1/AQP8/REN/SLC39A4/NAALADL1/SLC6A9/SLC2A1/SLC7A8/TUBG1/ANXA13/SLC2A5/USH1C/CLDN4/STK39/MUC1/FOLR1/FZD6/SLC16A3/ANO1/SLC6A6/SLC38A1/SLC22A1/CYP4A11/STK26/CTSV/DSG2/STX3/ABCC4/ABCC1/DUOX2/CD44/SLC7A1/FXYD1/ITPR3/ASPM/CEACAM6/CFTR/DUOXA2	38
CC	GO:0008305	integrin complex	8/841	31/19559	3.69064e-05	0.000767345	0.000629675	ITGAX/ITGAV/ITGA3/NPNT/ITGB2/ITGB4/ITGAM/ITGA2	8
CC	GO:0005657	replication fork	12/841	71/19559	4.56409e-05	0.000875953	0.000718797	PRIM1/POLA1/MCM3/H2AX/RFC4/GINS2/CDC45/POLD1/UHRF1/DNMT1/PCNA/TONSL	12
CC	GO:0045171	intercellular bridge	12/841	71/19559	4.56409e-05	0.000875953	0.000718797	KIF23/CDC7/FAM83D/MICAL1/OLFM4/PRC1/TPX2/CDCA8/CEP55/CEP131/KIF20A/TRIM45	12
CC	GO:0062023	collagen-containing extracellular matrix	36/841	427/19559	9.81442e-05	0.00181385	0.00148842	ANXA2/COL9A2/PKM/ANXA2P2/TINAG/SRPX2/SERPINE2/EMILIN2/HPX/POSTN/NPNT/S100A6/FCN2/S100A4/MMP9/A1BG/COCH/FCN3/CTSC/DPT/LGALS9/TNC/SULF1/ENTPD2/CTHRC1/MFAP2/GPC4/LAMC2/S100A9/FBLN1/CLEC3B/SPP2/COMP/ITIH5/COL4A5/S100A8	36
CC	GO:0031045	dense core granule	7/841	27/19559	0.000110581	0.00197071	0.00161715	SYT8/SLC6A9/CRHBP/BACE2/CHGA/ADAM8/NCS1	7
CC	GO:0098636	protein complex involved in cell adhesion	8/841	36/19559	0.000116996	0.00201314	0.00165196	ITGAX/ITGAV/ITGA3/NPNT/ITGB2/ITGB4/ITGAM/ITGA2	8
CC	GO:0016324	apical plasma membrane	31/841	361/19559	0.00021168	0.00352095	0.00288925	PROM1/SLC39A4/NAALADL1/SLC6A9/SLC2A1/SLC7A8/ANXA13/SLC2A5/CLDN4/STK39/MUC1/FOLR1/FZD6/SLC16A3/ANO1/SLC6A6/SLC38A1/SLC22A1/CYP4A11/STK26/DSG2/STX3/ABCC4/ABCC1/DUOX2/CD44/SLC7A1/FXYD1/ASPM/CEACAM6/CFTR	31
CC	GO:0070821	tertiary granule membrane	11/841	73/19559	0.000270371	0.0043521	0.00357129	ITGAX/FCER1G/ITGB2/ADAM8/TMC6/ITGAM/PLAU/CYBB/LAIR1/PTAFR/SNAP25	11
CC	GO:0031616	spindle pole centrosome	5/841	15/19559	0.000304119	0.00461893	0.00379024	AURKA/NDE1/AURKB/DLGAP5/MISP	5
CC	GO:0043596	nuclear replication fork	8/841	41/19559	0.00030546	0.00461893	0.00379024	PRIM1/POLA1/MCM3/GINS2/CDC45/POLD1/PCNA/TONSL	8
CC	GO:0045120	pronucleus	5/841	16/19559	0.00042676	0.00612629	0.00502717	AURKA/SLC2A1/CCNA2/EZH2/CENPF	5
CC	GO:0000307	cyclin-dependent protein kinase holoenzyme complex	8/841	43/19559	0.0004297	0.00612629	0.00502717	CCNB1/CDK2/CCNF/CCNA2/CKS2/CDK1/CCNB2/PCNA	8
CC	GO:0005881	cytoplasmic microtubule	11/841	78/19559	0.000486452	0.00674277	0.00553304	KIF2C/TUBG1/SCTR/CKAP2/CYP2A6/HID1/KIF18B/TUBA1B/MISP/GTSE1/REEP4	11
CC	GO:0030894	replisome	6/841	26/19559	0.000682306	0.00919669	0.0075467	PRIM1/POLA1/MCM3/POLD1/PCNA/TONSL	6
CC	GO:0000781	chromosome, telomeric region	17/841	164/19559	0.000718779	0.00919669	0.0075467	MCM3/CHEK1/CDK2/H2AX/RECQL4/MCM7/RAD51/POLD1/FEN1/EZH2/CDK1/MCM6/MCM4/MCM5/ORC1/PCNA/MCM2	17
CC	GO:0070820	tertiary granule	17/841	164/19559	0.000718779	0.00919669	0.0075467	ITGAX/FCER1G/ITGB2/ADAM8/OLFM4/MMP9/ALDOA/PRSS3/TMC6/CHIT1/CXCL1/ITGAM/PLAU/CYBB/LAIR1/PTAFR/SNAP25	17
CC	GO:0030055	cell-substrate junction	33/841	423/19559	0.000749957	0.00935571	0.00767719	MARCKS/TES/ITGAV/KIF23/EPB41L2/ITGA3/CIB2/ADAM9/HCK/ITGB2/MMP14/HMGA1/TM4SF20/GRB7/SRC/ITGB4/ARHGEF2/FLNA/MRC2/ADGRE5/ENAH/PLAU/TNC/RAC2/PLAUR/MISP/CD44/ITGA2/FERMT1/FLNC/DAB2/FZD1/LIMK1	33
CC	GO:0030667	secretory granule membrane	26/841	306/19559	0.000777329	0.00946067	0.00776331	ITGAX/FABP5/ITGAV/SLC2A5/LPCAT1/CD109/FCER1G/FCGR2A/ITGB2/ADAM8/TLR2/ADGRE5/TMC6/STX3/ABCC4/LHFPL2/ITGAM/PLAU/CYBB/LAIR1/PLAUR/CD44/ITPR3/PTAFR/CEACAM6/SNAP25	26
CC	GO:0005925	focal adhesion	32/841	415/19559	0.0010856	0.0128979	0.0105839	MARCKS/TES/ITGAV/KIF23/EPB41L2/ITGA3/ADAM9/HCK/ITGB2/MMP14/HMGA1/TM4SF20/GRB7/SRC/ITGB4/ARHGEF2/FLNA/MRC2/ADGRE5/ENAH/PLAU/TNC/RAC2/PLAUR/MISP/CD44/ITGA2/FERMT1/FLNC/DAB2/FZD1/LIMK1	32
CC	GO:0072687	meiotic spindle	4/841	12/19559	0.00127353	0.0147789	0.0121274	AURKA/INCENP/FBXO5/ASPM	4
CC	GO:0005871	kinesin complex	8/841	51/19559	0.00139413	0.0154594	0.0126858	KIF2C/KIF2A/NDE1/KIF23/KIFC1/KIF18B/KIF20A/KIF11	8
CC	GO:0009925	basal plasma membrane	8/841	51/19559	0.00139413	0.0154594	0.0126858	SLC6A9/SLC7A8/SLC27A5/CLDN4/SLC1A5/ABCC1/SLC7A1/TACSTD2	8
CC	GO:0035579	specific granule membrane	11/841	91/19559	0.00178705	0.0191906	0.0157476	ITGAV/SLC2A5/ITGB2/ADAM8/TMC6/ITGAM/PLAU/CYBB/LAIR1/PLAUR/SNAP25	11
CC	GO:0072562	blood microparticle	15/841	148/19559	0.00180753	0.0191906	0.0157476	CFHR3/SLC2A1/CIB2/IGHG4/HPX/FCN2/A1BG/HSPA7/FCN3/IGHV3-23/CLIC1/IGKV3-20/AFM/IGKV4-1/IGHG1	15
CC	GO:1990023	mitotic spindle midzone	4/841	14/19559	0.00240415	0.0249931	0.0205091	AURKB/RCC2/PRC1/KIF18B	4
CC	GO:0045178	basal part of cell	9/841	69/19559	0.00270019	0.0274979	0.0225644	SLC6A9/SLC7A8/SLC27A5/CLDN4/SLC1A5/ABCC1/SLC7A1/ITGA2/TACSTD2	9
CC	GO:1990752	microtubule end	6/841	34/19559	0.00297492	0.0296897	0.0243631	SPAG5/KIF2C/CLIP4/KIF18B/MISP/ASPM	6
CC	GO:0043601	nuclear replisome	5/841	24/19559	0.00312088	0.0303986	0.0249448	PRIM1/POLA1/MCM3/POLD1/TONSL	5
CC	GO:0010369	chromocenter	4/841	15/19559	0.00316779	0.0303986	0.0249448	INCENP/AURKB/OIP5/CDCA8	4
CC	GO:0042581	specific granule	15/841	160/19559	0.00383982	0.0357308	0.0293203	ITGAV/SLC2A5/ITGB2/ADAM8/OLFM4/TMC6/CHIT1/STX3/CXCL1/ITGAM/PLAU/CYBB/LAIR1/PLAUR/SNAP25	15
CC	GO:0034358	plasma lipoprotein particle	6/841	36/19559	0.00400606	0.0357308	0.0293203	PLA2G7/PLTP/LPA/LCAT/APOF/VLDLR	6
CC	GO:1990777	lipoprotein particle	6/841	36/19559	0.00400606	0.0357308	0.0293203	PLA2G7/PLTP/LPA/LCAT/APOF/VLDLR	6
CC	GO:0005767	secondary lysosome	4/841	16/19559	0.00408147	0.0357308	0.0293203	CRHBP/ADAM8/NCF2/SQSTM1	4
CC	GO:0042613	MHC class II protein complex	4/841	16/19559	0.00408147	0.0357308	0.0293203	HLA-DQA2/HLA-DOA/HLA-DQB2/HLA-DOB	4
CC	GO:0031528	microvillus membrane	5/841	26/19559	0.00449895	0.0387065	0.0317621	PROM1/SLC7A8/ITGAV/CA9/SLC6A6	5
CC	GO:0014704	intercalated disc	7/841	51/19559	0.00589628	0.0498686	0.0409216	SLC2A1/DSC2/TMEM65/DSG2/FXYD1/DES/KCNJ11	7
CC	GO:0032994	protein-lipid complex	6/841	39/19559	0.00601787	0.0500487	0.0410694	PLA2G7/PLTP/LPA/LCAT/APOF/VLDLR	6
CC	GO:0000792	heterochromatin	9/841	78/19559	0.0061767	0.0505274	0.0414622	INCENP/CENPA/CDKN2A/H2AZ1/WDR76/HMGA1/UHRF1/CBX2/DNMT1	9
CC	GO:0034774	secretory granule lumen	24/841	322/19559	0.00652908	0.0522867	0.0429059	PRSS2/FABP5/ANXA2/PKM/TOR4A/OLFM4/A1BG/ALDOA/ALOX5/CTSC/CHIT1/SERPINI1/CXCL1/MNDA/S100A11/UNC13D/S100A9/CLEC3B/IMPDH1/SPP2/HK3/S100A8/PYCARD/CYRIB	24
CC	GO:0005902	microvillus	10/841	93/19559	0.00660133	0.0522867	0.0429059	PROM1/FSCN1/AKR1B1/SLC7A8/ITGAV/USH1C/CA9/SLC6A6/CTSV/CD44	10
CC	GO:0000784	nuclear chromosome, telomeric region	12/841	124/19559	0.0071744	0.0559379	0.045902	MCM3/MCM7/RAD51/POLD1/FEN1/CDK1/MCM6/MCM4/MCM5/ORC1/PCNA/MCM2	12
CC	GO:0002102	podosome	5/841	29/19559	0.00730409	0.056073	0.0460128	FSCN1/ADAM8/SRC/ARHGEF2/ASAP1	5
CC	GO:0060205	cytoplasmic vesicle lumen	24/841	326/19559	0.00756302	0.057181	0.0469221	PRSS2/FABP5/ANXA2/PKM/TOR4A/OLFM4/A1BG/ALDOA/ALOX5/CTSC/CHIT1/SERPINI1/CXCL1/MNDA/S100A11/UNC13D/S100A9/CLEC3B/IMPDH1/SPP2/HK3/S100A8/PYCARD/CYRIB	24
CC	GO:0043073	germ cell nucleus	4/841	19/19559	0.00784581	0.0580921	0.0476697	MARCKS/AURKA/H2AX/TRIP13	4
CC	GO:0005635	nuclear envelope	32/841	473/19559	0.00791636	0.0580921	0.0476697	NEMP1/NRM/POLA1/NUDT1/SMOX/OSBPL3/ALOX5AP/EIF5A2/TOR4A/TYRO3/S100A6/LMNB2/SLC16A3/JPT1/ITGB4/ALOX5/MAD2L1/TMC6/PTGES/CLIC1/CYBB/RAC2/CENPF/ITPR3/DTL/SCRN1/MFSD10/KCNJ11/CLGN/LMNB1/PLCB1/NUP210	32
CC	GO:0031983	vesicle lumen	24/841	328/19559	0.00812826	0.0587827	0.0482364	PRSS2/FABP5/ANXA2/PKM/TOR4A/OLFM4/A1BG/ALDOA/ALOX5/CTSC/CHIT1/SERPINI1/CXCL1/MNDA/S100A11/UNC13D/S100A9/CLEC3B/IMPDH1/SPP2/HK3/S100A8/PYCARD/CYRIB	24
CC	GO:0005875	microtubule associated complex	14/841	159/19559	0.00878903	0.0626532	0.0514125	KIF2C/AURKA/KIF2A/INCENP/NDE1/KIF23/AURKB/KIFC1/BIRC5/CDCA8/KIF18B/ACTL8/KIF20A/KIF11	14
CC	GO:0005652	nuclear lamina	3/841	11/19559	0.0100866	0.0708903	0.0581717	LMNB2/PCNA/LMNB1	3
CC	GO:0099091	postsynaptic specialization, intracellular component	4/841	21/19559	0.0113183	0.0784419	0.0643685	PRR7/DLG3/SRC/ARHGEF2	4
CC	GO:0005890	sodium:potassium-exchanging ATPase complex	3/841	12/19559	0.0130243	0.0877981	0.0720461	FXYD1/FXYD2/ATP1B3	3
CC	GO:0043020	NADPH oxidase complex	3/841	12/19559	0.0130243	0.0877981	0.0720461	CYBB/DUOX2/NCF2	3
CC	GO:0005680	anaphase-promoting complex	4/841	22/19559	0.0133721	0.0877981	0.0720461	CDC20/BUB1B/UBE2S/UBE2C	4
CC	GO:0042575	DNA polymerase complex	4/841	22/19559	0.0133721	0.0877981	0.0720461	PRIM1/POLA1/MCM3/POLD1	4
CC	GO:0044291	cell-cell contact zone	8/841	74/19559	0.0139433	0.09036	0.0741484	SLC2A1/DSC2/TMEM65/DSG2/FXYD1/DES/KCNJ11/BAIAP2L2	8
CC	GO:1902554	serine/threonine protein kinase complex	9/841	89/19559	0.0142219	0.0909835	0.07466	CCNB1/CDK2/CCNF/CCNA2/CKS2/CDK1/CCNB2/PCNA/PYCARD	9
CC	GO:0098858	actin-based cell projection	17/841	220/19559	0.0144619	0.0913479	0.074959	PROM1/FSCN1/AKR1B1/SLC7A8/ITGAV/ITGA3/CIB2/USH1C/OSBPL3/CA9/ARL4C/KITLG/IGF2BP1/SLC6A6/ENAH/CTSV/CD44	17
CC	GO:0033116	endoplasmic reticulum-Golgi intermediate compartment membrane	8/841	75/19559	0.0150392	0.093807	0.0769769	LAMP5/TM6SF2/FOLR1/TMED3/TAP1/CTSC/TGFA/ROBO1	8
CC	GO:0031252	cell leading edge	28/841	421/19559	0.0152894	0.0941903	0.0772914	CAPG/CARMIL1/FSCN1/ANXA2/LAMP5/TUBG1/ITGAV/DBN1/S100A6/KITLG/SRC/ITGB4/ARHGEF2/IGF2BP1/PLEK/ENAH/STX3/RAC2/DUOX2/SH3BP1/CD44/S100A11/SAMSN1/FERMT1/KCNJ11/DUOXA2/LIMK1/EPS8L3	28
CC	GO:0035371	microtubule plus-end	4/841	23/19559	0.0156483	0.0952253	0.0781408	SPAG5/KIF2C/CLIP4/KIF18B	4
CC	GO:0043240	Fanconi anaemia nuclear complex	3/841	14/19559	0.020215	0.121533	0.0997289	FANCG/FANCE/FAAP24	3
CC	GO:0030057	desmosome	4/841	25/19559	0.0208944	0.121669	0.0998402	DSC2/PKP3/DSG2/POF1B	4
CC	GO:0042611	MHC protein complex	4/841	25/19559	0.0208944	0.121669	0.0998402	HLA-DQA2/HLA-DOA/HLA-DQB2/HLA-DOB	4
CC	GO:0034451	centriolar satellite	9/841	95/19559	0.0209945	0.121669	0.0998402	SPAG5/G6PD/TACC3/TAP1/DLGAP5/PLK1/CEP55/CEP131/CENPU	9
CC	GO:0016328	lateral plasma membrane	7/841	65/19559	0.0212128	0.121669	0.0998402	SLC6A9/CLDN4/IQGAP3/SLC16A3/DSG2/ABCC1/TACSTD2	7
CC	GO:0030864	cortical actin cytoskeleton	8/841	80/19559	0.0214701	0.121745	0.0999029	SLC2A1/EPB41L2/CIB2/DBN1/KRT19/GYS2/MISP/ANLN	8
CC	GO:0031234	extrinsic component of cytoplasmic side of plasma membrane	9/841	99/19559	0.0266363	0.149343	0.122549	RACGAP1/HCK/RGS1/S100A6/SRC/SYK/GRAMD1A/SNAP25/GNA15	9
CC	GO:0034364	high-density lipoprotein particle	4/841	27/19559	0.0271009	0.150259	0.123301	PLA2G7/PLTP/LCAT/APOF	4
CC	GO:0032154	cleavage furrow	6/841	54/19559	0.0277737	0.151205	0.124077	NDE1/RACGAP1/PLCD3/CEP55/KIF20A/ECT2	6
CC	GO:0044815	DNA packaging complex	10/841	116/19559	0.0278775	0.151205	0.124077	SMC2/CENPA/H2AZ1/H2AX/NCAPG2/NCAPG/NCAPH/NCAPD2/H2AW/SMC4	10
CC	GO:0071437	invadopodium	3/841	16/19559	0.0291834	0.156586	0.128493	FSCN1/ITGA3/PLAUR	3
CC	GO:1904724	tertiary granule lumen	6/841	55/19559	0.0300825	0.159693	0.131042	OLFM4/MMP9/ALDOA/PRSS3/CHIT1/CXCL1	6
CC	GO:0005604	basement membrane	9/841	103/19559	0.0332713	0.173781	0.142602	ANXA2/ANXA2P2/TINAG/NPNT/TNC/ENTPD2/LAMC2/FBLN1/COL4A5	9
CC	GO:0005581	collagen trimer	8/841	87/19559	0.0334327	0.173781	0.142602	COL9A2/LOX/COLEC10/EMILIN2/FCN2/FCN3/CTHRC1/COL4A5	8
CC	GO:0099092	postsynaptic density, intracellular component	3/841	17/19559	0.0343317	0.176614	0.144927	PRR7/DLG3/ARHGEF2	3
CC	GO:0032153	cell division site	7/841	72/19559	0.0348021	0.176886	0.14515	NDE1/RACGAP1/PLCD3/ANLN/CEP55/KIF20A/ECT2	7
CC	GO:1902911	protein kinase complex	9/841	104/19559	0.0350935	0.176886	0.14515	CCNB1/CDK2/CCNF/CCNA2/CKS2/CDK1/CCNB2/PCNA/PYCARD	9
CC	GO:0000152	nuclear ubiquitin ligase complex	5/841	43/19559	0.0362728	0.179171	0.147026	CDC20/BUB1B/CBX2/UBE2S/UBE2C	5
CC	GO:0031965	nuclear membrane	20/841	301/19559	0.0364863	0.179171	0.147026	NEMP1/NRM/NUDT1/SMOX/OSBPL3/ALOX5AP/LMNB2/SLC16A3/JPT1/ITGB4/ALOX5/TMC6/CLIC1/ITPR3/DTL/SCRN1/MFSD10/LMNB1/PLCB1/NUP210	20
CC	GO:0042470	melanosome	9/841	105/19559	0.0369832	0.179171	0.147026	CAPG/ANXA2/ANXA2P2/SLC2A1/SLC1A5/MMP14/TRPV2/STX3/ATP1B3	9
CC	GO:0048770	pigment granule	9/841	105/19559	0.0369832	0.179171	0.147026	CAPG/ANXA2/ANXA2P2/SLC2A1/SLC1A5/MMP14/TRPV2/STX3/ATP1B3	9
CC	GO:0097431	mitotic spindle pole	4/841	30/19559	0.038272	0.183632	0.150686	SPAG5/AURKA/FAM83D/ASPM	4
CC	GO:0030863	cortical cytoskeleton	9/841	106/19559	0.0389413	0.185064	0.151861	SLC2A1/EPB41L2/CIB2/DBN1/KRT19/FLNA/GYS2/MISP/ANLN	9
CC	GO:0090533	cation-transporting ATPase complex	3/841	18/19559	0.0399163	0.187908	0.154195	FXYD1/FXYD2/ATP1B3	3
CC	GO:0035578	azurophil granule lumen	8/841	91/19559	0.041984	0.195795	0.160667	PRSS2/FABP5/ANXA2/CTSC/MNDA/UNC13D/IMPDH1/PYCARD	8
CC	GO:0090543	Flemming body	4/841	31/19559	0.0424991	0.196362	0.161132	CAPG/KIF23/RACGAP1/CEP55	4
CC	GO:0005788	endoplasmic reticulum lumen	20/841	308/19559	0.0445518	0.203958	0.167365	COL9A2/FKBP10/SPP1/TOR4A/GOLM1/MZB1/TSPAN15/CSF1/PDIA2/CTSC/TNC/MELTF/PLAUR/STC2/AFP/ERP27/SPP2/COL4A5/TMEM132A/GPX8	20
CC	GO:0016327	apicolateral plasma membrane	3/841	19/19559	0.0459295	0.208353	0.170972	CLDN4/FZD6/KRT19	3
MF	GO:0003688	DNA replication origin binding	12/827	23/18352	5.54275e-11	4.66146e-08	4.10164e-08	POLA1/MCM3/CDC6/MCM7/CDC45/MCM6/DDX11/MCM4/MCM8/MCM5/ORC1/MCM2	12
MF	GO:0008391	arachidonic acid monooxygenase activity	10/827	20/18352	4.00771e-09	1.68524e-06	1.48285e-06	CYP2C9/CYP4A22/CYP2A7/CYP2B6/CYP2A6/CYP4A11/CYP2S1/CYP2C8/CYP2E1/CYP2A13	10
MF	GO:0008392	arachidonic acid epoxygenase activity	9/827	16/18352	6.31424e-09	1.77009e-06	1.55751e-06	CYP2C9/CYP2A7/CYP2B6/CYP2A6/CYP4A11/CYP2S1/CYP2C8/CYP2E1/CYP2A13	9
MF	GO:0003823	antigen binding	27/827	168/18352	8.53192e-09	1.79384e-06	1.57841e-06	IGHV3-30/IGHV3-73/IGHV1-24/SLC7A8/IGLV1-44/IGHG4/IGHV1-69D/LILRB4/FCN2/TAP1/IGHV4-39/IGHV3-48/FCN3/IGHV3-49/CD209/IGHV3-23/IGKV3-20/LAG3/IGKV4-1/IGHG1/IGHV1-69/IGHV4-34/IGHV1-3/IGHV3-21/IGHV4-59/IGHV3-43/IGHV1-18	27
MF	GO:0034987	immunoglobulin receptor binding	18/827	80/18352	1.2447e-08	2.09358e-06	1.84215e-06	IGHV3-30/IGHV3-73/IGHV1-24/IGHG4/IGHV1-69D/IGHV4-39/IGHV3-48/FLNA/IGHV3-49/IGHV3-23/IGHG1/IGHV1-69/IGHV4-34/IGHV1-3/IGHV3-21/IGHV4-59/IGHV3-43/IGHV1-18	18
MF	GO:0008395	steroid hydroxylase activity	12/827	38/18352	5.93637e-08	8.32081e-06	7.32152e-06	CYP39A1/CYP3A4/CYP8B1/CYP2C9/CYP2A7/CYP2B6/CYP2A6/CYP2S1/CYP2C8/CYP1A2/CYP2E1/CYP2A13	12
MF	GO:0016712	oxidoreductase activity, acting on paired donors, with incorporation or reduction of molecular oxygen, reduced flavin or flavoprotein as one donor, and incorporation of one atom of oxygen	11/827	35/18352	2.24927e-07	2.70234e-05	2.3778e-05	CYP3A4/CYP2C9/CYP2A7/CYP2B6/CYP2A6/CYP4A11/CYP2S1/CYP2C8/CYP1A2/CYP2E1/CYP2A13	11
MF	GO:0008017	microtubule binding	32/827	265/18352	3.93838e-07	4.14022e-05	3.643e-05	SPAG5/KIF2C/KIF2A/NDE1/KIF23/KIFC1/RACGAP1/SKA1/FAM83D/RCC2/KIF4A/PRC1/DLGAP5/PSRC1/ARHGEF2/BIRC5/TPX2/CLIP4/KIF18B/PLK1/CAPN6/CRYAB/CENPF/GTSE1/KIF20A/NUSAP1/S100A9/REEP4/FTCD/NDRG1/KIF11/S100A8	32
MF	GO:0017116	single-stranded DNA helicase activity	8/827	18/18352	4.80913e-07	4.49386e-05	3.95417e-05	RFC4/MCM7/RAD51/DSCC1/MCM6/MCM5/CHTF18/MCM2	8
MF	GO:0015631	tubulin binding	38/827	365/18352	1.45781e-06	0.000122602	0.000107878	RGS2/SPAG5/KIF2C/KIF2A/NDE1/KIF23/KIFC1/RACGAP1/SKA1/FAM83D/RCC2/ARL4C/KIF4A/ALDOA/STMN1/PRC1/DLGAP5/PSRC1/ARHGEF2/BIRC5/TPX2/CLIP4/KIF18B/PLK1/CAPN6/CRYAB/CENPF/GTSE1/NDN/KIF20A/NUSAP1/S100A9/TTLL4/REEP4/FTCD/NDRG1/KIF11/S100A8	38
MF	GO:0003678	DNA helicase activity	14/827	78/18352	8.90013e-06	0.000628598	0.000553107	MCM3/RECQL4/RFC4/GINS2/MCM7/RAD51/DSCC1/MCM6/DDX11/MCM4/MCM8/MCM5/CHTF18/MCM2	14
MF	GO:0070330	aromatase activity	8/827	25/18352	8.9693e-06	0.000628598	0.000553107	CYP3A4/CYP2C9/CYP2A7/CYP4A11/CYP2C8/CYP1A2/CYP2E1/CYP2A13	8
MF	GO:0048029	monosaccharide binding	13/827	69/18352	1.07009e-05	0.000692263	0.000609126	HK2/G6PD/COLEC10/SLC2A5/PFKP/P3H3/HKDC1/ALDOA/PLOD2/CD209/LGALS9/EGLN3/HK3	13
MF	GO:0005518	collagen binding	13/827	70/18352	1.2606e-05	0.00075726	0.000666317	LOX/DDR1/ITGA3/ADAM9/MMP9/MRC2/MMP12/COCH/ADGRG1/CD44/ITGA2/COMP/P3H4	13
MF	GO:0005506	iron ion binding	20/827	151/18352	1.50089e-05	0.000841496	0.000740437	CYP39A1/CYP3A4/CYP8B1/RRM2/CYP2C9/CYP4A22/P3H3/CYP2A7/CYP2B6/ALOX5/CYP2A6/PLOD2/CYP4A11/CYP2S1/MELTF/CYP2C8/CYP1A2/CYP2E1/CYP2A13/EGLN3	20
MF	GO:0140097	catalytic activity, acting on DNA	24/827	209/18352	2.54501e-05	0.00133772	0.00117707	EXO1/POLA1/MCM3/RBBP8/TOP2A/RECQL4/RFC4/GINS2/MCM7/RAD51/POLD1/HMGA1/FEN1/DNASE1L3/DSCC1/MCM6/DNMT1/DDX11/MCM4/MCM8/MCM5/PCNA/CHTF18/MCM2	24
MF	GO:0036041	long-chain fatty acid binding	6/827	15/18352	2.90012e-05	0.00143471	0.00126241	ALOX5AP/PRR7/STX3/S100A9/FABP4/S100A8	6
MF	GO:0016725	oxidoreductase activity, acting on CH or CH2 groups	5/827	10/18352	3.82861e-05	0.00178881	0.00157398	CYP3A4/RRM2/CYP2C9/CYP2C8/CYP1A2	5
MF	GO:0004497	monooxygenase activity	15/827	101/18352	4.50985e-05	0.00193049	0.00169865	CYP39A1/CYP3A4/CYP8B1/CYP2C9/CYP4A22/MICAL1/CYP2A7/CYP2B6/CYP2A6/CYP4A11/CYP2S1/CYP2C8/CYP1A2/CYP2E1/CYP2A13	15
MF	GO:0005504	fatty acid binding	9/827	39/18352	4.59094e-05	0.00193049	0.00169865	FABP5/ALOX5AP/PRR7/STX3/AFM/S100A9/FABP4/AFP/S100A8	9
MF	GO:0020037	heme binding	18/827	138/18352	4.86279e-05	0.00194743	0.00171356	CYP39A1/CYP3A4/CYP8B1/CYP2C9/CYP4A22/CYP2A7/CYP2B6/SRC/CYP2A6/CYP4A11/CYP2S1/CYBB/DUOX2/STC2/CYP2C8/CYP1A2/CYP2E1/CYP2A13	18
MF	GO:0003697	single-stranded DNA binding	16/827	114/18352	5.15891e-05	0.00197211	0.00173527	SMC2/POLA1/MCM3/RBBP8/MCM7/RAD51/CDC45/HROB/MCM6/RAD51AP1/DDX11/MCM4/MCM8/MCM5/HMGB2/MCM2	16
MF	GO:0035173	histone kinase activity	6/827	17/18352	6.63569e-05	0.00242635	0.00213496	CCNB1/AURKA/AURKB/CHEK1/CDK2/CDK1	6
MF	GO:0045236	CXCR chemokine receptor binding	6/827	18/18352	9.57517e-05	0.00333299	0.00293272	CXCL9/CXCL8/CXCL6/CXCL1/CXCL5/TFF2	6
MF	GO:0008094	DNA-dependent ATPase activity	15/827	108/18352	9.90783e-05	0.00333299	0.00293272	MCM3/TOP2A/RECQL4/RFC4/GINS2/MCM7/RAD51/DSCC1/MCM6/DDX11/MCM4/MCM8/MCM5/CHTF18/MCM2	15
MF	GO:0035325	Toll-like receptor binding	5/827	12/18352	0.000111562	0.0036086	0.00317522	LY96/TLR2/SYK/S100A9/S100A8	5
MF	GO:0046906	tetrapyrrole binding	18/827	148/18352	0.000122	0.00380007	0.0033437	CYP39A1/CYP3A4/CYP8B1/CYP2C9/CYP4A22/CYP2A7/CYP2B6/SRC/CYP2A6/CYP4A11/CYP2S1/CYBB/DUOX2/STC2/CYP2C8/CYP1A2/CYP2E1/CYP2A13	18
MF	GO:0016705	oxidoreductase activity, acting on paired donors, with incorporation or reduction of molecular oxygen	19/827	162/18352	0.000130202	0.00390426	0.00343537	CYP39A1/CYP3A4/ASPH/CYP8B1/CYP2C9/CYP4A22/MICAL1/P3H3/CYP2A7/CYP2B6/CYP2A6/PLOD2/CYP4A11/CYP2S1/CYP2C8/CYP1A2/CYP2E1/CYP2A13/EGLN3	19
MF	GO:0043138	3'-5' DNA helicase activity	6/827	19/18352	0.000134629	0.00390426	0.00343537	RECQL4/GINS2/MCM7/MCM6/MCM5/MCM2	6
MF	GO:0042910	xenobiotic transmembrane transporter activity	7/827	27/18352	0.000147975	0.00414822	0.00365004	SLC2A1/SLC36A1/SLC6A13/SLC6A6/SLC22A1/ABCC4/ABCC1	7
MF	GO:0031406	carboxylic acid binding	22/827	212/18352	0.00024169	0.00655681	0.00576937	FABP5/TYMS/PCK1/GNMT/ALOX5AP/PRR7/P3H3/FOLR1/HMMR/HAPLN3/PLOD2/STX3/AFM/CD44/CRABP2/S100A9/EGLN3/FABP4/FTCD/AFP/TAT/S100A8	22
MF	GO:0043177	organic acid binding	22/827	224/18352	0.000520045	0.0136674	0.012026	FABP5/TYMS/PCK1/GNMT/ALOX5AP/PRR7/P3H3/FOLR1/HMMR/HAPLN3/PLOD2/STX3/AFM/CD44/CRABP2/S100A9/EGLN3/FABP4/FTCD/AFP/TAT/S100A8	22
MF	GO:0015175	neutral amino acid transmembrane transporter activity	7/827	34/18352	0.00068089	0.0170984	0.015045	SLC6A9/SLC7A8/SLC1A5/SLC36A1/SLC6A6/SLC38A1/SFXN3	7
MF	GO:0032395	MHC class II receptor activity	4/827	10/18352	0.000691257	0.0170984	0.015045	HLA-DQA2/HLA-DOA/HLA-DQB2/HLA-DOB	4
MF	GO:0005178	integrin binding	16/827	144/18352	0.000785377	0.0183473	0.0161439	ITGAX/ITGAV/ITGA3/CIB2/ADAM9/SPP1/NPNT/ITGB2/MMP14/SRC/ITGB4/SYK/ITGAM/ITGA2/FERMT1/COMP	16
MF	GO:0019842	vitamin binding	16/827	144/18352	0.000785377	0.0183473	0.0161439	TYMS/GNMT/RBP2/P3H3/FOLR1/SDS/CTH/PLOD2/SEC14L2/ETNPPL/AFM/CRABP2/EGLN3/TKT/FTCD/TAT	16
MF	GO:0008509	anion transmembrane transporter activity	30/827	357/18352	0.000814931	0.0185232	0.0162986	SLC7A7/FXYD3/SLC6A9/SLC2A1/SLC7A8/LRRC8B/SLC27A5/CLDN4/SLC1A5/SLC25A24/SLC36A1/SLC25A47/SLC16A3/SLC6A8/ANO1/SLC52A2/SLC6A13/SLC6A6/SLC38A1/SLC22A1/CLIC1/SLCO1B3/ABCC1/SFXN3/SLC7A1/FXYD1/MFSD10/CFTR/SLC10A1/CLIC3	30
MF	GO:0008514	organic anion transmembrane transporter activity	22/827	233/18352	0.000882663	0.0195347	0.0171887	SLC7A7/SLC6A9/SLC2A1/SLC7A8/SLC27A5/SLC1A5/SLC25A24/SLC36A1/SLC25A47/SLC16A3/SLC6A8/SLC52A2/SLC6A13/SLC6A6/SLC38A1/SLCO1B3/ABCC1/SFXN3/SLC7A1/MFSD10/CFTR/SLC10A1	22
MF	GO:0005536	glucose binding	4/827	11/18352	0.00104764	0.0220266	0.0193813	HK2/G6PD/HKDC1/HK3	4
MF	GO:0050786	RAGE receptor binding	4/827	11/18352	0.00104764	0.0220266	0.0193813	S100A4/HMGB2/S100A9/S100A8	4
MF	GO:0033293	monocarboxylic acid binding	10/827	72/18352	0.00139313	0.0285761	0.0251442	FABP5/ALOX5AP/PRR7/STX3/AFM/CRABP2/S100A9/FABP4/AFP/S100A8	10
MF	GO:0048306	calcium-dependent protein binding	11/827	85/18352	0.0014789	0.0296133	0.0260569	ANXA2/SYT8/CPLX2/S100A6/FCN2/S100A4/S100A11/S100A9/VLDLR/SNAP25/S100A8	11
MF	GO:0005542	folic acid binding	4/827	12/18352	0.00151568	0.0296439	0.0260838	TYMS/GNMT/FOLR1/FTCD	4
MF	GO:0070182	DNA polymerase binding	5/827	20/18352	0.00161658	0.0308988	0.027188	FANCI/CDT1/RAD51/FANCD2/PCNA	5
MF	GO:0005343	organic acid:sodium symporter activity	6/827	30/18352	0.00192891	0.0360492	0.0317199	SLC6A9/SLC6A8/SLC6A13/SLC6A6/SLC38A1/SLC10A1	6
MF	GO:0019200	carbohydrate kinase activity	5/827	21/18352	0.00204388	0.0373675	0.0328799	HK2/PFKP/HKDC1/PFKFB3/HK3	5
MF	GO:0016614	oxidoreductase activity, acting on CH-OH group of donors	14/827	130/18352	0.0021957	0.039289	0.0345706	RDH16/AKR1B1/AKR1B10/G6PD/GPD2/CYP4A22/ME1/ADH1B/PGD/ABCC4/HSD17B13/AKR1B15/ALDH3A1/IMPDH1	14
MF	GO:0072341	modified amino acid binding	11/827	90/18352	0.00235419	0.0412474	0.0362938	ANXA2/SYT8/TYMS/ANXA2P2/ANXA13/GNMT/FOLR1/SYT13/PTGES/ASAP1/FTCD	11
MF	GO:0016616	oxidoreductase activity, acting on the CH-OH group of donors, NAD or NADP as acceptor	13/827	120/18352	0.00295109	0.0506503	0.0445675	RDH16/AKR1B1/AKR1B10/G6PD/CYP4A22/ME1/ADH1B/PGD/ABCC4/HSD17B13/AKR1B15/ALDH3A1/IMPDH1	13
MF	GO:0061134	peptidase regulator activity	20/827	229/18352	0.0036876	0.0606729	0.0533864	PI3/ANXA2/RENBP/SERPINE2/CD109/LPA/SPINT2/PTTG1/OPRPN/CST1/BIRC5/CTSC/SERPINI1/PAPLN/SPINT1/WFDC2/FBLN1/SPP2/ITIH5/PYCARD	20
MF	GO:0015171	amino acid transmembrane transporter activity	10/827	82/18352	0.00371605	0.0606729	0.0533864	SLC7A7/SLC6A9/SLC7A8/SLC1A5/SLC36A1/SLC6A13/SLC6A6/SLC38A1/SFXN3/SLC7A1	10
MF	GO:0001846	opsonin binding	4/827	15/18352	0.00375148	0.0606729	0.0533864	ITGAV/ITGB2/ITGAM/VSIG4	4
MF	GO:0004866	endopeptidase inhibitor activity	17/827	183/18352	0.00383435	0.0608432	0.0535362	PI3/ANXA2/RENBP/SERPINE2/CD109/LPA/SPINT2/PTTG1/OPRPN/CST1/BIRC5/SERPINI1/PAPLN/SPINT1/WFDC2/SPP2/ITIH5	17
MF	GO:0098631	cell adhesion mediator activity	8/827	60/18352	0.00528008	0.0811087	0.071368	ANXA2/DSC2/EMB/NRCAM/PKP3/DSG2/S100A11/ITGA2	8
MF	GO:0030414	peptidase inhibitor activity	17/827	189/18352	0.00530438	0.0811087	0.071368	PI3/ANXA2/RENBP/SERPINE2/CD109/LPA/SPINT2/PTTG1/OPRPN/CST1/BIRC5/SERPINI1/PAPLN/SPINT1/WFDC2/SPP2/ITIH5	17
MF	GO:0016887	ATPase activity	31/827	423/18352	0.00554383	0.0832565	0.0732578	ATP13A2/KIF2C/KIF2A/MCM3/KIF23/TOP2A/KIFC1/MYO19/TOR4A/RECQL4/RFC4/GINS2/MCM7/RAD51/TAP1/PFN2/HSPA7/DSCC1/MCM6/KIF18B/ABCC4/ABCC1/DDX11/MCM4/MCM8/MCM5/KIF20A/CFTR/CHTF18/MCM2/KIF11	31
MF	GO:0001618	virus receptor activity	9/827	74/18352	0.00588697	0.0853364	0.0750879	ITGAV/SLC1A5/TYRO3/CD86/SLC52A2/CDK1/CD209/ITGA2/SLC10A1	9
MF	GO:0140272	exogenous protein binding	9/827	74/18352	0.00588697	0.0853364	0.0750879	ITGAV/SLC1A5/TYRO3/CD86/SLC52A2/CDK1/CD209/ITGA2/SLC10A1	9
MF	GO:0005324	long-chain fatty acid transporter activity	4/827	17/18352	0.00608821	0.0853364	0.0750879	FABP5/SLC2A1/SLC27A5/FABP4	4
MF	GO:0034185	apolipoprotein binding	4/827	17/18352	0.00608821	0.0853364	0.0750879	LPA/TREM2/LCAT/VLDLR	4
MF	GO:0061135	endopeptidase regulator activity	17/827	192/18352	0.00619564	0.0854185	0.0751602	PI3/ANXA2/RENBP/SERPINE2/CD109/LPA/SPINT2/PTTG1/OPRPN/CST1/BIRC5/SERPINI1/PAPLN/SPINT1/WFDC2/SPP2/ITIH5	17
MF	GO:0046943	carboxylic acid transmembrane transporter activity	15/827	162/18352	0.00656552	0.0890582	0.0783627	SLC7A7/SLC6A9/SLC7A8/SLC27A5/SLC1A5/SLC36A1/SLC16A3/SLC6A8/SLC6A13/SLC6A6/SLC38A1/SLCO1B3/SFXN3/SLC7A1/SLC10A1	15
MF	GO:0016538	cyclin-dependent protein serine/threonine kinase regulator activity	7/827	50/18352	0.00678051	0.0905145	0.0796441	CCNB1/CDKN2A/CCNF/CCNA2/CKS2/CCNB2/CDKN2C	7
MF	GO:0005342	organic acid transmembrane transporter activity	15/827	163/18352	0.00693957	0.0911903	0.0802388	SLC7A7/SLC6A9/SLC7A8/SLC27A5/SLC1A5/SLC36A1/SLC16A3/SLC6A8/SLC6A13/SLC6A6/SLC38A1/SLCO1B3/SFXN3/SLC7A1/SLC10A1	15
MF	GO:0098632	cell-cell adhesion mediator activity	7/827	51/18352	0.00756117	0.0978299	0.086081	ANXA2/DSC2/EMB/NRCAM/PKP3/DSG2/S100A11	7
MF	GO:0003684	damaged DNA binding	8/827	65/18352	0.00856141	0.108254	0.095253	FANCG/RBBP8/H2AX/RECQL4/POLD1/FEN1/PCNA/HMGB2	8
MF	GO:0008401	retinoic acid 4-hydroxylase activity	3/827	10/18352	0.00862426	0.108254	0.095253	CYP3A4/CYP2S1/CYP2C8	3
MF	GO:1901567	fatty acid derivative binding	5/827	29/18352	0.00885884	0.109563	0.0964051	ALOX5AP/SOAT2/STX3/S100A9/S100A8	5
MF	GO:0005416	amino acid:cation symporter activity	4/827	19/18352	0.00923096	0.110903	0.0975844	SLC6A9/SLC36A1/SLC6A13/SLC38A1	4
MF	GO:0050664	oxidoreductase activity, acting on NAD(P)H, oxygen as acceptor	4/827	19/18352	0.00923096	0.110903	0.0975844	MICAL1/CYBB/DUOX2/NCF2	4
MF	GO:0042169	SH2 domain binding	6/827	41/18352	0.00960631	0.113787	0.100122	SHCBP1/SRC/SYK/SH2B2/SQSTM1/FGFR1	6
MF	GO:0017147	Wnt-protein binding	5/827	30/18352	0.0102448	0.118681	0.104428	FZD6/SFRP5/FZD7/CTHRC1/FZD1	5
MF	GO:0005544	calcium-dependent phospholipid binding	7/827	54/18352	0.0103017	0.118681	0.104428	ANXA2/SYT8/ANXA10/ANXA2P2/ANXA13/SYT13/CPNE7	7
MF	GO:0008236	serine-type peptidase activity	16/827	187/18352	0.0106198	0.120692	0.106198	PRSS2/HTRA3/MMP1/LPA/TMPRSS3/ADAM8/MMP9/HGFAC/CPVL/PRSS3/SCPEP1/CTSC/RELN/PLAU/PRSS22/MMP7	16
MF	GO:0005080	protein kinase C binding	7/827	55/18352	0.0113579	0.123735	0.108875	MARCKS/ITGAV/TOP2A/ADAM9/SRC/PLEK/SQSTM1	7
MF	GO:0004523	RNA-DNA hybrid ribonuclease activity	3/827	11/18352	0.0114655	0.123735	0.108875	RNASEH2A/EXO1/FEN1	3
MF	GO:0019864	IgG binding	3/827	11/18352	0.0114655	0.123735	0.108875	FCGR3A/FCER1G/FCGR2A	3
MF	GO:0009055	electron transfer activity	11/827	111/18352	0.011476	0.123735	0.108875	RDH16/AKR1B1/ASPH/ME1/C15orf48/CYBB/CYP1A2/NCF2/TXNRD1/NDUFA4L2/COX7B2	11
MF	GO:0004180	carboxypeptidase activity	6/827	43/18352	0.0120755	0.12855	0.113112	NAALADL1/FOLH1B/CPVL/CPA2/SCPEP1/CNDP1	6
MF	GO:0017171	serine hydrolase activity	16/827	191/18352	0.0128202	0.133231	0.117231	PRSS2/HTRA3/MMP1/LPA/TMPRSS3/ADAM8/MMP9/HGFAC/CPVL/PRSS3/SCPEP1/CTSC/RELN/PLAU/PRSS22/MMP7	16
MF	GO:0004867	serine-type endopeptidase inhibitor activity	10/827	98/18352	0.012832	0.133231	0.117231	PI3/ANXA2/SERPINE2/CD109/SPINT2/SERPINI1/PAPLN/SPINT1/WFDC2/ITIH5	10
MF	GO:0008106	alcohol dehydrogenase (NADP+) activity	4/827	21/18352	0.0132735	0.136135	0.119786	AKR1B1/AKR1B10/AKR1B15/ALDH3A1	4
MF	GO:0004386	helicase activity	14/827	160/18352	0.0135152	0.136943	0.120497	MCM3/RECQL4/RFC4/GINS2/MCM7/RAD51/DSCC1/MCM6/DDX11/MCM4/MCM8/MCM5/CHTF18/MCM2	14
MF	GO:0050840	extracellular matrix binding	7/827	57/18352	0.0137018	0.137181	0.120707	ANXA2/ITGAV/ITGA3/ADAM9/SPP1/ADGRG1/ITGA2	7
MF	GO:0004032	alditol:NADP+ 1-oxidoreductase activity	3/827	12/18352	0.0147821	0.139682	0.122907	AKR1B1/AKR1B10/AKR1B15	3
MF	GO:0022858	alanine transmembrane transporter activity	3/827	12/18352	0.0147821	0.139682	0.122907	SLC7A8/SLC36A1/SLC6A6	3
MF	GO:0046790	virion binding	3/827	12/18352	0.0147821	0.139682	0.122907	ANXA2/ANXA2P2/CD209	3
MF	GO:0052650	NADP-retinol dehydrogenase activity	3/827	12/18352	0.0147821	0.139682	0.122907	AKR1B1/AKR1B10/AKR1B15	3
MF	GO:0140161	monocarboxylate:sodium symporter activity	3/827	12/18352	0.0147821	0.139682	0.122907	SLC6A8/SLC6A13/SLC10A1	3
MF	GO:0016709	oxidoreductase activity, acting on paired donors, with incorporation or reduction of molecular oxygen, NAD(P)H as one donor, and incorporation of one atom of oxygen	6/827	45/18352	0.0149599	0.139792	0.123003	CYP3A4/CYP2C9/CYP4A22/MICAL1/CYP4A11/CYP2E1	6
MF	GO:0045296	cadherin binding	24/827	332/18352	0.015764	0.145687	0.128191	SFN/FMNL2/CAPG/PROM1/FSCN1/ANXA2/TES/PKM/DBN1/PFKP/CTNND2/OLFM4/ALDOA/PKP3/SRC/FLNA/CCNB2/CLIC1/ARHGEF16/ENO1/ANLN/S100A11/ASAP1/NDRG1	24
MF	GO:0008028	monocarboxylic acid transmembrane transporter activity	7/827	59/18352	0.016373	0.148061	0.13028	SLC27A5/SLC16A3/SLC6A8/SLC6A13/SLC6A6/SLCO1B3/SLC10A1	7
MF	GO:0015179	L-amino acid transmembrane transporter activity	7/827	59/18352	0.016373	0.148061	0.13028	SLC7A7/SLC6A9/SLC7A8/SLC1A5/SLC36A1/SLC38A1/SLC7A1	7
MF	GO:0048365	Rac GTPase binding	8/827	73/18352	0.0166865	0.149291	0.131361	RCC2/IQGAP3/ARHGEF2/FLNA/SH3BP1/ECT2/NCF2/CYRIB	8
MF	GO:0005319	lipid transporter activity	12/827	134/18352	0.0180057	0.159398	0.140255	FABP5/SLC2A1/OSBPL3/SLC27A5/PLTP/SLCO1B3/ABCC1/GRAMD1A/APOF/CFHR4/FABP4/SLC10A1	12
MF	GO:1902936	phosphatidylinositol bisphosphate binding	11/827	119/18352	0.0185565	0.159474	0.140322	CAPG/ATP13A2/ANXA2/ANXA2P2/PFN2/PLEK/FZD7/ASAP1/LAPTM4B/KCNQ1/PLCB1	11
MF	GO:0016175	superoxide-generating NAD(P)H oxidase activity	3/827	13/18352	0.0185832	0.159474	0.140322	CYBB/DUOX2/NCF2	3
MF	GO:0086080	protein binding involved in heterotypic cell-cell adhesion	3/827	13/18352	0.0185832	0.159474	0.140322	DSC2/NRCAM/DSG2	3
MF	GO:0019887	protein kinase regulator activity	15/827	185/18352	0.0204129	0.173406	0.152581	SFN/CCNB1/INCENP/CDKN2A/CCNF/CCNA2/DBF4/CKS2/CD24/TPX2/CCNB2/RAC2/EPO/CDKN2C/PKIB	15
MF	GO:0043394	proteoglycan binding	5/827	36/18352	0.0217342	0.182784	0.160833	FCN2/TNC/ITGA2/PLA2G2D/COMP	5
MF	GO:0008009	chemokine activity	6/827	49/18352	0.0220949	0.183978	0.161883	CXCL9/CCL20/CXCL8/CXCL6/CXCL1/CXCL5	6
MF	GO:0003777	microtubule motor activity	8/827	77/18352	0.0223621	0.184378	0.162235	KIF2C/KIF2A/KIF23/KIFC1/KIF4A/KIF18B/KIF20A/KIF11	8
MF	GO:0015355	secondary active monocarboxylate transmembrane transporter activity	3/827	14/18352	0.0228736	0.184968	0.162754	SLC6A8/SLC6A13/SLC10A1	3
MF	GO:0044548	S100 protein binding	3/827	14/18352	0.0228736	0.184968	0.162754	ANXA2/S100A6/S100A11	3
MF	GO:0004190	aspartic-type endopeptidase activity	4/827	25/18352	0.0243481	0.193177	0.169977	PGC/REN/CTSE/BACE2	4
MF	GO:0023023	MHC protein complex binding	4/827	25/18352	0.0243481	0.193177	0.169977	PKM/HLA-DOA/HLA-DOB/CYRIB	4
MF	GO:0008238	exopeptidase activity	9/827	95/18352	0.0273535	0.210462	0.185186	NAALADL1/FOLH1B/MMP14/CPVL/CPA2/SCPEP1/CTSV/SCRN1/CNDP1	9
MF	GO:0005283	amino acid:sodium symporter activity	3/827	15/18352	0.0276541	0.210462	0.185186	SLC6A9/SLC6A13/SLC38A1	3
MF	GO:0016805	dipeptidase activity	3/827	15/18352	0.0276541	0.210462	0.185186	FOLH1B/SCRN1/CNDP1	3
MF	GO:0042813	Wnt-activated receptor activity	3/827	15/18352	0.0276541	0.210462	0.185186	FZD6/FZD7/FZD1	3
MF	GO:0070001	aspartic-type peptidase activity	4/827	26/18352	0.0277779	0.210462	0.185186	PGC/REN/CTSE/BACE2	4
MF	GO:0005546	phosphatidylinositol-4,5-bisphosphate binding	8/827	82/18352	0.0312142	0.232241	0.20435	CAPG/ANXA2/ANXA2P2/PFN2/FZD7/ASAP1/KCNQ1/PLCB1	8
MF	GO:0001968	fibronectin binding	4/827	27/18352	0.031481	0.232241	0.20435	ITGAV/ITGA3/LPA/FBLN1	4
MF	GO:0004033	aldo-keto reductase (NADP) activity	4/827	27/18352	0.031481	0.232241	0.20435	AKR1B1/AKR1B10/AKR1B15/ALDH3A1	4
MF	GO:0017080	sodium channel regulator activity	5/827	40/18352	0.0327783	0.236646	0.208226	FXYD3/TMPRSS3/FXYD1/FXYD2/GPLD1	5
MF	GO:0023026	MHC class II protein complex binding	3/827	16/18352	0.0329222	0.236646	0.208226	PKM/HLA-DOA/HLA-DOB	3
MF	GO:0043395	heparan sulfate proteoglycan binding	3/827	16/18352	0.0329222	0.236646	0.208226	ITGA2/PLA2G2D/COMP	3
MF	GO:0005539	glycosaminoglycan binding	17/827	232/18352	0.0338656	0.241364	0.212377	SERPINE2/LPA/POSTN/TREM2/HMMR/TLR2/CXCL6/HAPLN3/ADGRG1/SULF1/CD44/LAMC2/PLA2G2D/CLEC3B/MMP7/FGFR1/COMP	17
MF	GO:0016645	oxidoreductase activity, acting on the CH-NH group of donors	4/827	28/18352	0.0354598	0.250603	0.220506	SMOX/MTHFD2/PYCR1/IL4I1	4
MF	GO:0042379	chemokine receptor binding	7/827	70/18352	0.0378092	0.262866	0.231297	CXCL9/CCL20/CXCL8/CXCL6/CXCL1/CXCL5/TFF2	7
MF	GO:0005543	phospholipid binding	29/827	454/18352	0.0378202	0.262866	0.231297	CAPG/ATP13A2/ANXA2/SYT8/ANXA10/ARHGAP33/ANXA2P2/PLA2G7/ANXA13/RACGAP1/PLTP/TREM2/PHLDA2/SYT13/PFN2/GRB7/PLEK/SEC14L2/FZD7/SNX7/ASAP1/CPNE7/LAPTM4B/PLA2G2D/ITPR3/PTAFR/KCNQ1/PLCB1/BAIAP2L2	29
MF	GO:0016888	endodeoxyribonuclease activity, producing 5'-phosphomonoesters	3/827	17/18352	0.0386724	0.266586	0.23457	EXO1/FEN1/DNASE1L3	3
MF	GO:0033218	amide binding	25/827	381/18352	0.0392085	0.267971	0.235789	KPNA2/TYMS/SLC7A8/SCTR/GNMT/FKBP10/CRHBP/PLTP/ITGB2/FOLR1/TREM2/TLR2/TAP1/SOAT2/PTGES/CTSV/CD209/CLSTN1/ITGAM/CRYAB/ITGA2/LAPTM4B/GCGR/FTCD/MCHR1	25
MF	GO:0043425	bHLH transcription factor binding	4/827	29/18352	0.039716	0.267971	0.235789	NCAPG2/BHLHE41/SOX9/KLF5	4
MF	GO:0043178	alcohol binding	8/827	86/18352	0.0398293	0.267971	0.235789	PROM1/OSBPL3/RBP2/SOAT2/GRAMD1A/APOF/CRABP2/ITPR3	8
MF	GO:0004857	enzyme inhibitor activity	25/827	383/18352	0.041295	0.274164	0.241238	ELFN1/SFN/PI3/ANXA2/ANXA2P2/RENBP/CDKN2A/SERPINE2/CD109/LPA/SPINT2/PTTG1/OPRPN/CST1/BIRC5/SERPINI1/FBXO5/PAPLN/SPINT1/WFDC2/PPP1R14D/CDKN2C/SPP2/PKIB/ITIH5	25
MF	GO:0004713	protein tyrosine kinase activity	11/827	135/18352	0.0416733	0.274164	0.241238	DDR1/EPHB6/HCK/TYRO3/TTK/RIPK2/SRC/SYK/EFNA3/MELK/FGFR1	11
MF	GO:0005253	anion channel activity	8/827	87/18352	0.0422075	0.274164	0.241238	FXYD3/LRRC8B/CLDN4/ANO1/CLIC1/FXYD1/CFTR/CLIC3	8
MF	GO:0004252	serine-type endopeptidase activity	13/827	169/18352	0.0423797	0.274164	0.241238	PRSS2/HTRA3/MMP1/LPA/TMPRSS3/ADAM8/MMP9/HGFAC/PRSS3/CTSC/PLAU/PRSS22/MMP7	13
MF	GO:0005201	extracellular matrix structural constituent	13/827	169/18352	0.0423797	0.274164	0.241238	COL9A2/SRPX2/EMILIN2/POSTN/NPNT/DPT/TNC/CTHRC1/MFAP2/LAMC2/FBLN1/COMP/COL4A5	13
MF	GO:0015370	solute:sodium symporter activity	7/827	72/18352	0.0430685	0.276493	0.243288	SLC6A9/SLC6A8/SLC6A13/SLC6A6/SLC38A1/SLC22A1/SLC10A1	7
MF	GO:0098641	cadherin binding involved in cell-cell adhesion	3/827	18/18352	0.0448963	0.286044	0.251692	ANXA2/PKP3/S100A11	3
MF	GO:0001786	phosphatidylserine binding	6/827	58/18352	0.0456978	0.288961	0.254258	ANXA2/SYT8/ANXA2P2/ANXA13/SYT13/ASAP1	6
MF	GO:0051015	actin filament binding	15/827	206/18352	0.0463616	0.290971	0.256027	FMNL2/CAPG/MARCKS/FSCN1/MYO19/DBN1/USH1C/MICAL1/IQGAP3/FLNA/MISP/FERMT1/POF1B/CORO2A/MARCKSL1	15
MF	GO:0008022	protein C-terminus binding	14/827	189/18352	0.0471213	0.29139	0.256395	MKI67/TOP2A/CDC20/RAD51/DLG3/SRC/MAD2L1/CENPF/PCNA/DAB2/NCF2/FBLN1/MCHR1/KCNJ11	14
MF	GO:0016829	lyase activity	14/827	189/18352	0.0471213	0.29139	0.256395	ENO2/PCK1/ALOX5AP/CA9/ME1/ALDOA/SDS/CTH/CYP2S1/NPL/ETNPPL/ENO1/FTCD/UROC1	14
MF	GO:0030291	protein serine/threonine kinase inhibitor activity	4/827	31/18352	0.0490615	0.301173	0.265004	SFN/CDKN2A/CDKN2C/PKIB	4
MF	GO:0005496	steroid binding	9/827	106/18352	0.0497988	0.303484	0.267037	PROM1/CYP3A4/OSBPL3/PAQR5/SOAT2/PDIA2/GRAMD1A/APOF/SHBG	9
