# Supplementary material for: DNA damage repair-related gene signature for identifying the immune status and predicting the prognosis of hepatocellular carcinoma
Source: Sci Rep. 2023 Nov 3;13:18978. doi: 10.1038/s41598-023-45999-z (PMC10624694; doi:10.1038/s41598-023-45999-z)
Supplement: Supplementary file 12 — Supplementary Table S6. [file 41598_2023_45999_MOESM12_ESM.xlsx]

## Sheet: Sheet1
Gene	Drug	cor	pvalue
NEIL3	Nelarabine	0.5946	5.46118e-07
MUTYH	Nelarabine	0.543664	7.15267e-06
CHD1L	Nelarabine	0.46307	0.000194801
PPP2R5B	Palbociclib	-0.454553	0.00026383
CHD1L	Hydroxyurea	0.435686	0.000502563
NEIL3	Dexrazoxane	0.434867	0.000516382
NEIL3	Asparaginase	0.432909	0.000550844
RUVBL1	Cladribine	0.424767	0.000717656
PPP2R5B	Dexrazoxane	-0.421466	0.000797418
NEIL3	Palbociclib	0.418249	0.00088277
CHD1L	Chlorambucil	0.414532	0.000991569
HDAC1	Acrichine	0.406121	0.00128371
HDAC1	Nelarabine	0.405205	0.00131977
CHD1L	Vorinostat	0.403649	0.00138314
NEIL3	Idarubicin	0.40352	0.00138852
MUTYH	Asparaginase	0.397939	0.00163986
PPP2R5B	Cobimetinib (isomer 1)	-0.396032	0.00173462
RUVBL1	Floxuridine	0.393649	0.00185994
NEIL3	Chlorambucil	0.393095	0.0018902
CHD1L	Uracil mustard	0.391142	0.00200044
NEIL3	Hydroxyurea	0.389041	0.00212547
PPP2R5B	Oxaliplatin	-0.378169	0.00289046
NEIL3	Nitrogen mustard	0.376625	0.00301691
NEIL3	Uracil mustard	0.376569	0.00302164
POLR2L	Hydroxyurea	0.375514	0.00311091
SPP1	Gefitinib	0.375258	0.00313299
PPP2R5B	Nitrogen mustard	-0.370359	0.00358216
RUVBL1	Fludarabine	0.361268	0.00456869
NEIL3	LEE-011	0.358414	0.00492435
NEIL3	Pipobroman	0.355444	0.00532016
PPP2R5B	Selumetinib	-0.353225	0.00563392
NEIL3	Mitoxantrone	0.352547	0.00573288
PPP2R5B	Actinomycin D	-0.352132	0.00579431
CHD1L	Parthenolide	0.351276	0.00592268
CHD1L	Carboplatin	0.350811	0.00599346
MUTYH	Vorinostat	0.35025	0.00607981
SPP1	Lapatinib	0.350214	0.00608552
NEIL3	Bendamustine	0.35021	0.00608613
SPP1	Erlotinib	0.349871	0.00613879
SPP1	Bosutinib	0.344921	0.00695658
CHD1L	Cladribine	0.342668	0.00735934
CHD1L	Pipobroman	0.340625	0.00774203
NEIL3	Thiotepa	0.340359	0.00779318
PPP2R5B	Idarubicin	-0.340294	0.00780559
MUTYH	Dexamethasone Decadron	0.339611	0.00793824
RUVBL1	Cytarabine	0.339611	0.00793831
CHD1L	Triethylenemelamine	0.339498	0.00796046
NEIL3	Etoposide	0.338281	0.00820232
RUVBL1	Vismodegib	0.33544	0.00879202
MUTYH	Cladribine	0.335338	0.00881381
HDAC1	LEE-011	0.33389	0.0091292
NEIL3	Triethylenemelamine	0.333436	0.00922991
RUVBL1	Chlorambucil	0.33326	0.00926921
PPP2R5B	ARRY-162	-0.32882	0.0103112
KPNA2	Vinorelbine	-0.328303	0.0104388
RUVBL1	Gemcitabine	0.327164	0.010725
SPP1	Vandetanib	0.326923	0.0107865
SPP1	Bisacodyl, active ingredient of Viraplex	-0.326867	0.0108007
RUVBL1	Thiotepa	0.326795	0.0108191
KPNA2	Eribulin mesilate	-0.325538	0.0111452
PPP2R5B	Valrubicin	-0.325327	0.0112008
RUVBL1	tfdu	0.323905	0.0115816
MUTYH	Sonidegib	-0.323731	0.011629
CHD1L	Thiotepa	0.323425	0.0117127
NEIL3	Valrubicin	0.32128	0.0123138
PPP2R5B	Doxorubicin	-0.321035	0.0123841
RAD54B	Nelarabine	0.320587	0.0125137
PPP2R5B	Trametinib	-0.320483	0.012544
NEIL3	Teniposide	0.320249	0.0126123
CHD1L	Cytarabine	0.320193	0.0126285
SPP1	Osimertinib	0.318311	0.0131899
CHD1L	JNJ-42756493	-0.317998	0.0132855
PPP2R5B	LDK-378	-0.316795	0.0136575
MUTYH	6-THIOGUANINE	0.316693	0.0136897
NEIL3	ABT-199	0.316566	0.0137295
NEIL3	Melphalan	0.316265	0.0138246
RUVBL1	Irinotecan	0.314695	0.0143288
RUVBL1	6-THIOGUANINE	0.313147	0.0148419
SPP1	Ibrutinib	0.312997	0.0148924
SPP1	Neratinib	0.312203	0.0151622
RUVBL1	Triethylenemelamine	0.311713	0.0153308
CHD1L	Melphalan	0.311156	0.0155244
RUVBL1	Nelarabine	0.309924	0.0159601
KPNA2	Paclitaxel	-0.308764	0.0163802
CHD1L	Cyclophosphamide	0.308484	0.0164829
MUTYH	Fludarabine	0.307118	0.0169921
PPP2R5B	Teniposide	-0.306515	0.0172211
NEIL3	Bisacodyl, active ingredient of Viraplex	-0.306231	0.0173298
HDAC1	LOXO-101	0.305648	0.0175548
PPP2R5B	Mithramycin	-0.30429	0.0180888
PPP2R5B	Daunorubicin	-0.304283	0.018092
MUTYH	Fluphenazine	0.303715	0.0183191
CHD1L	Fludarabine	0.303477	0.0184154
NEIL3	Digoxin	0.303036	0.0185943
CHD1L	TESTOLACTONE	0.302246	0.018919
RUVBL1	7-Ethyl-10-hydroxycamptothecin	0.301766	0.0191185
NEIL3	Cytarabine	0.300681	0.0195763
POLR2L	Pipobroman	0.299147	0.0202391
NEIL3	Daunorubicin	0.299125	0.0202488
POLR2L	Triethylenemelamine	0.298282	0.0206211
KPNA2	Denileukin Diftitox Ontak	-0.297117	0.0211456
CHD1L	Idarubicin	0.296532	0.0214131
SPP1	Acetalax	-0.294362	0.0224309
RUVBL1	Digoxin	0.292889	0.0231449
NEIL3	Dexamethasone Decadron	0.292354	0.0234086
SPP1	Dacomitinib	0.291862	0.0236539
NEIL3	Midostaurin	0.291353	0.0239095
RUVBL1	Uracil mustard	0.290911	0.0241336
SPP1	Afatinib	0.287892	0.025711
KPNA2	6-Thioguanine	0.287279	0.026042
HDAC1	Vismodegib	0.287135	0.0261203
CHD1L	Nitrogen mustard	0.286888	0.0262549
HDAC1	Erlotinib	-0.284185	0.0277663
CHD1L	Asparaginase	0.283866	0.0279494
PPP2R5B	LEE-011	-0.282634	0.0286666
MUTYH	Cyclophosphamide	0.282118	0.0289714
POLR2L	Uracil mustard	0.281228	0.0295033
PPP2R5B	Depsipeptide	-0.277766	0.0316514
MUTYH	Chlorambucil	0.277721	0.0316801
RUVBL1	Clofarabine	0.27701	0.0321374
POLR2L	Thiotepa	0.275947	0.0328317
SPP1	TYROTHRICIN	-0.275402	0.0331917
CHD1L	Dexrazoxane	0.274298	0.0339324
NEIL3	Acetalax	-0.274192	0.0340041
PPP2R5B	Rapamycin	0.273481	0.0344893
HDAC1	Sunitinib	0.272562	0.0351253
RUVBL1	Pipobroman	0.27246	0.0351961
PPP2R5B	DAUNORUBICIN	-0.271836	0.0356342
RUVBL1	Melphalan	0.271296	0.0360163
RUVBL1	METHOTREXATE	0.26995	0.0369842
MUTYH	LOXO-101	0.269425	0.0373676
RAD54B	Valrubicin	-0.268819	0.0378149
RAD54B	Denileukin Diftitox Ontak	-0.268728	0.0378817
RUVBL1	Acrichine	0.268304	0.0381978
HDAC1	Hydroxyurea	0.267781	0.03859
RUVBL1	Cisplatin	0.267145	0.0390713
RAD54B	Epirubicin	-0.26668	0.0394267
HDAC1	Parthenolide	0.266299	0.0397199
MUTYH	Pipobroman	0.265382	0.0404322
RUVBL1	JNJ-42756493	-0.26536	0.0404499
NEIL3	Calusterone	0.264251	0.0413259
RUVBL1	6-Thioguanine	0.26194	0.0432023
CHD1L	Cisplatin	0.261757	0.043354
RUVBL1	Hydroxyurea	0.260966	0.0440143
PPP2R5B	Bisacodyl, active ingredient of Viraplex	0.260807	0.0441478
RAD54B	Teniposide	-0.260681	0.0442537
POLR2L	VINORELBINE	-0.260606	0.0443176
POLR2L	Asparaginase	0.260122	0.0447276
RUVBL1	6-MERCAPTOPURINE	0.259879	0.0449349
HDAC1	Palbociclib	0.259628	0.045149
PPP2R5B	Vincristine	-0.259342	0.0453953
HDAC1	METHOTREXATE	0.259088	0.045614
POLR2L	Vincristine	-0.257908	0.0466435
NEIL3	Cyclophosphamide	0.257717	0.0468119
KPNA2	Isotretinoin	-0.257476	0.0470254
MUTYH	Acrichine	0.25718	0.0472888
PPP2R5B	Acetalax	0.256914	0.0475258
RUVBL1	Carboplatin	0.256649	0.0477637
HDAC1	Cladribine	0.256516	0.0478832
SPP1	Dabrafenib	0.255913	0.0484283
HDAC1	Vandetanib	-0.255826	0.0485066
MUTYH	Parthenolide	0.25528	0.0490053
PPP2R5B	Mitomycin	-0.255099	0.0491716
NEIL3	LY-2835219	0.255065	0.0492029
PPP2R5B	Bendamustine	-0.2545	0.0497253
